# Supplementary material for: Metabolomic Analysis Reveals Insights into Deterioration of Rice Quality during Storage
Source: Foods. 2022 Jun 13;11(12):1729. doi: 10.3390/foods11121729 (PMC9222621; doi:10.3390/foods11121729)
Supplement: Supplementary file 1 [file foods-11-01729-s001.zip]

Archive with 3 entries (3 files):
- Supplementary material-Tables-0531.xlsx
- Supplementary-S1.pdf
- Supplementary-S2.pdf
