# Supplementary material for: Metabolomic Analysis Reveals Insights into Deterioration of Rice Quality during Storage
Source: Foods. 2022 Jun 13;11(12):1729. doi: 10.3390/foods11121729 (PMC9222621; doi:10.3390/foods11121729)
Supplement: Supplementary file 1 [file foods-11-01729-s001.zip › Supplementary material-Tables-0531.xlsx]

## Sheet: Table S1
Table S1. Complete list of the measured metabolites in two varieties.
Index	KEGG_ID	kegg_map	CAS	Q1 (Da)	Q3 (Da)	Molecular Weight (Da)	Formula	Ionization model	Compounds	Class I	Class II	CAS	NJF-1	NJF-2	NJF-3	NJS-1	NJS-2	NJS-3	JZF-1	JZF-2	JZF-3	JZS-1	JZS-2	JZS-3	QC-1	QC-2	QC-3
mws0752	C08317	--	112-37-8	185.15	185.16	186.162	C11H22O2	[M-H]-	Undecylic Acid	Lipids	Free fatty acids	112-37-8	208100	189610	203410	245250	225360	191500	221900	217040	176500	189720	201730	200280	200000	210770	221460
Zmjn003398	C17563	--	6402-36-4	227.13	183.14	228.136	C12H20O4	[M-H]-	2-Dodecenedioic acid	Lipids	Free fatty acids	6402-36-4	18801	18714	13722	42283	29857	39257	38169	33672	23530	29004	31541	25446	21432	30039	26614
pmb2640	--	--	143-07-7	199.17	199.17	200.178	C12H24O2	[M-H]-	Dodecanoic acid (Lauric acid)	Lipids	Free fatty acids	143-07-7	98675	76957	76184	113630	112720	107840	110860	103500	80186	73040	69581	73502	83808	83043	84342
mws5045	C06426	ko00591,ko01040,ko01100	505-95-3	215.17	169.16	216.173	C12H24O3	[M-H]-	12-Hydroxydodecanoic acid	Lipids	Free fatty acids	505-95-3	2772.4	2697.9	3285.4	2100	2370.3	2687.8	2866	1187.4	1906.5	2393.5	2241.1	1596	2911.8	2479.6	2678.9
pmb2643	--	--	544-64-9	225.19	207	226.193	C14H26O2	[M-H]-	Myristoleic acid	Lipids	Free fatty acids	544-64-9	21593	17291	17081	33831	37219	35531	19611	20679	14557	12701	12295	12106	18267	20025	19000
mws0119	C03145	ko00270	544-63-8	227.2	227.2	228.209	C14H28O2	[M-H]-	Myristic Acid	Lipids	Free fatty acids	544-63-8	24696000	17445000	20174000	34123000	32004000	24944000	28864000	21376000	24589000	18862000	18862000	24044000	23713000	28144000	29628000
mws0361	C00257	ko00030,ko01100,ko01110,ko01200	373-49-9	253.22	235.19	254.225	C16H30O2	[M-H]-	Palmitoleic Acid	Lipids	Free fatty acids	373-49-9	9200.5	7960.9	10591	21195	24443	18136	13809	14935	12581	7191.8	5892.5	7124.7	11558	11010	11335
pme2827	--	--	629-80-1	239	223	240.245	C16H32O	[M-H]-	Palmitaldehyde	Lipids	Free fatty acids	629-80-1	49101000	42780000	44611000	40171000	41205000	42834000	53464000	52629000	38276000	42012000	42256000	43685000	35895000	39688000	40567000
Lmyn007883	C00166	ko00360,ko00400,ko00960,ko01100,ko01110,ko01210,ko01230	38076-49-2	287.22	287.22	288.23	C16H32O4	[M-H]-	9,16-Dihydroxypalmitic acid	Lipids	Free fatty acids	38076-49-2	829700	616220	621150	806790	863240	814730	1130600	1169900	765140	1433300	1404900	1432900	786150	913560	943550
pmn001686	--	--	3233-90-7	287.22	241.22	288.23	C16H32O4	[M-H]-	10,16-Dihydroxypalmitic acid	Lipids	Free fatty acids	3233-90-7	40762	32744	35841	40821	41967	44437	62085	59561	39840	78050	72961	76305	41058	49602	48664
pmb1452	C21924	ko00592,ko01110	1541-67-9	275.1	213.2	273.267	C16H35NO2	[M+H]+	N-Lauryldiethanolamine	Lipids	Free fatty acids	1541-67-9	63324	60081	61841	57368	47634	45397	54545	45833	77147	88424	72853	49892	81184	77171	78448
mws0383	C03626	--	29743-97-3	267.23	267.23	268.24	C17H32O2	[M-H]-	10-Heptadecenoic Acid	Lipids	Free fatty acids	29743-97-3	115920	46063	49287	88955	63089	155080	43670	69997	29208	37274	34803	38581	94162	60717	98487
mws0362	C10664	--	506-12-7	269.25	269.24	270.256	C17H34O2	[M-H]-	Heptadecanoic acid	Lipids	Free fatty acids	506-12-7	345410	211750	160710	218360	278490	118220	253030	442960	99149	188340	232830	214000	80745	142260	134130
pmb1574	C20186	ko00591	61481-29-6	277.2	93	276.209	C18H28O2	[M+H]+	9,12-Octadecadien-6-Ynoic Acid	Lipids	Free fatty acids	61481-29-6	33420	44735	33303	106390	80930	77428	27494	26693	42267	38835	19353	21755	54447	48415	38740
Zmyn004548	--	--	85551-10-6	291.2	235.17	292.204	C18H28O3	[M-H]-	12-Oxo-phytodienoic acid	Lipids	Free fatty acids	85551-10-6	6284.9	4094.2	4548.5	19270	17771	18935	3749.2	3963.6	3284.9	2901.4	3216.3	3080.3	5923.5	6701.6	7798.1
Lmbn005923	C00408	ko00310,ko00960,ko01100,ko01110	2277-31-8	277.22	59.01	278.225	C18H30O2	[M-H]-	Crepenynic acid	Lipids	Free fatty acids	2277-31-8	159490	83869	110550	205120	182740	183470	180360	113130	137910	138270	129540	140400	162240	160720	188510
mws0366	--	--	506-26-3	277.22	277.22	278.225	C18H30O2	[M-H]-	γ-Linolenic Acid*	Lipids	Free fatty acids	506-26-3	9902400	5999600	6606600	13007000	12370000	11178000	11427000	7350000	9055400	8966500	8122500	9106300	10346000	11081000	11104000
mws0367	C10833	--	463-40-1	277.22	277.22	278.225	C18H30O2	[M-H]-	α-Linolenic Acid*	Lipids	Free fatty acids	463-40-1	9352600	5218800	6133400	11292000	10463000	10664000	10843000	6469300	8292500	8058200	7433100	7951700	9486900	9407000	10223000
pmb0889	--	--	544-72-9	279.23	95.1	278.225	C18H30O2	[M+H]+	Punicic acid (9Z,11E,13Z-octadecatrienoic acid)	Lipids	Free fatty acids	544-72-9	13165000	12465000	11434000	22101000	22383000	22988000	7300700	7835000	8643500	11305000	9858100	9321200	14525000	16391000	16038000
pmb1650	C06425	ko01040	25575-00-2	279.2	149.4	278.225	C18H30O2	[M+H]+	Octadeca-11E,13E,15Z-trienoic acid	Lipids	Free fatty acids	25575-00-2	2028500	2008800	1928700	3045200	3016800	3177300	1865100	1898000	2191000	2804200	2241500	2212100	2490000	2370600	2340000
Lmbn005443	C01879	ko00480,ko01100	54739-30-9	293.21	235.17	294.219	C18H30O3	[M-H]-	13-KODE; (9Z,11E)-13-Oxooctadeca-9,11-dienoic acid*	Lipids	Free fatty acids	54739-30-9	293890	225840	229130	1484500	1476900	1464800	177140	192460	129550	115330	113620	120930	459950	503010	520020
pmb2786	C14835	ko00591	89886-42-0	293.21	235.17	294.219	C18H30O3	[M-H]-	9-Hydroxy-10,12,15-octadecatrienoic acid*	Lipids	Free fatty acids	89886-42-0	275890	211760	231390	1440800	1451200	1489100	178240	178030	123850	111850	117030	119710	456910	499060	527370
pmb2787	C14833	ko00591	54232-59-6	293.21	275.1	294.219	C18H30O3	[M-H]-	9-Oxo-10E,12Z-octadecadienoic acid	Lipids	Free fatty acids	54232-59-6	359560	268020	259530	1531500	1512900	1567800	205520	199040	148170	142790	137800	152520	507040	491960	542240
pmb2792	C03996	--	74784-20-6	293.21	193.1	294.219	C18H30O3	[M-H]-	13-Hydroxy-6,9,11-octadecatrienoic acid	Lipids	Free fatty acids	74784-20-6	144010	131000	124080	123220	109360	105900	136910	132620	118390	129980	98819	124420	115220	133640	126880
Zmpn003368	--	--	87984-82-5	293.21	195.14	294.219	C18H30O3	[M-H]-	13S-Hydroxy-9Z,11E,15Z-octadecatrienoic acid	Lipids	Free fatty acids	87984-82-5	185660	139780	144800	800340	783140	790690	142280	134020	98462	122770	114030	116180	261480	294210	303710
pmb2789	--	--	121107-97-9	309	209	310.214	C18H30O4	[M-H]-	13S-Hydroperoxy-6Z,9Z,11E-octadecatrienoic acid	Lipids	Free fatty acids	121107-97-9	76038	54550	69321	80673	88276	78338	97231	94038	57051	56967	50628	62565	54428	71712	66213
pmb2791	C00360	ko00230,ko01100	111004-08-1	309.21	209.1	310.1	C18H30O4	[M-H]-	9-Hydroperoxy-10E,12,15Z-octadecatrienoic acid	Lipids	Free fatty acids	111004-08-1	44934	29982	34192	45456	36508	46141	41568	45322	29461	31433	27564	32207	30535	37651	32739
Hmqp005411	C00388	ko00340,ko01100,ko01110	112543-32-5	297.24	81.07	296.234	C18H32O3	[M+H]+	9-Oxo-12Z-Octadecenoic acid*	Lipids	Free fatty acids	112543-32-5	3846300	3548200	3612500	10213000	9355100	10566000	2059100	2080800	2681400	2603800	2023600	1862500	5082500	5053600	5157500
Hmqp005455	C00106	ko00240,ko00410,ko00770,ko01100	177931-23-6	297.24	81.07	296.234	C18H32O3	[M+H]+	15(R)-Hydroxylinoleic Acid*	Lipids	Free fatty acids	177931-23-6	3534200	3257900	3235800	9730500	9154200	9900100	1995600	1798000	2426600	2284900	1788200	1617200	4553500	4712200	4583200
Lmbn005369	C00178	ko00240,ko01100	10219-69-9	295.23	195.14	296.235	C18H32O3	[M-H]-	13(S)-HODE;13(S)-Hydroxyoctadeca-9Z,11E-dienoic acid*	Lipids	Free fatty acids	10219-69-9	21095000	16771000	17318000	37464000	37434000	38012000	13931000	14616000	10817000	14169000	13338000	14348000	20079000	21767000	22990000
Lmbn005662	C06323	--	16833-56-0	295.23	171.1	296.235	C18H32O3	[M-H]-	9(10)-EpOME;(9R,10S)-(12Z)-9,10-Epoxyoctadecenoic acid	Lipids	Free fatty acids	16833-56-0	13291000	10183000	10622000	26208000	25753000	26206000	7285400	7499900	4904900	4882100	4939200	5175400	11879000	13493000	13552000
pmb2799	C01158	--	6799-85-5	295.23	195.2	296.235	C18H32O3	[M-H]-	12,13-Epoxy-9-Octadecenoic Acid	Lipids	Free fatty acids	6799-85-5	3551800	2620300	2851100	10092000	9741100	10136000	2093800	2105600	1419100	1299900	1236200	1313000	4106600	4374700	4678600
Rfmb091	--	--	15514-85-9	295.23	195.14	296.235	C18H32O3	[M-H]-	9S-Hydroxy-10E,12Z-octadecadienoic acid*	Lipids	Free fatty acids	15514-85-9	20499000	16462000	17082000	36507000	35834000	36584000	13584000	14150000	10582000	13446000	13326000	13171000	18816000	20948000	21476000
Lmbn004685	C11101	--	-	311.22	223.17	312.23	C18H32O4	[M-H]-	5S,8R-DiHODE; (5S,8R,9Z,12Z)-5,8-Dihydroxyoctadeca-9,12-dienoate	Lipids	Free fatty acids	-	707520	488570	538440	9550500	9596200	9017100	817700	828100	547200	1062400	1044100	1095000	2644700	2929500	2957700
Lmbn005287	C02835	ko00340,ko01100	143288-65-7	311.22	249.22	312.23	C18H32O4	[M-H]-	7S,8S-DiHODE; (9Z,12Z)-(7S,8S)-Dihydroxyoctadeca-9,12-dienoic acid	Lipids	Free fatty acids	143288-65-7	854070	683380	737160	3651300	3542200	3671400	665520	648740	479780	886220	897760	901220	1314500	1464700	1464500
pmb2804	--	--	33964-75-9	311.1	171.3	312.23	C18H32O4	[M-H]-	13S-Hydroperoxy-9Z,11E-octadecadienoic acid	Lipids	Free fatty acids	33964-75-9	251040	218920	186410	260740	327680	290020	256600	242490	163440	198110	212230	203260	198240	217610	205030
pmn001689	--	--	-	311.22	223.17	312.23	C18H32O4	[M-H]-	9-Hydroxy-12-oxo-15(Z)-octadecenoic acid	Lipids	Free fatty acids	-	744160	522950	591480	9849900	9589100	9239800	870120	879280	575300	1087500	1070800	1110600	2727200	2997800	3015700
Rfmb087	--	--	-	311.22	293.21	312.23	C18H32O4	[M-H]-	9-Hydroxy-13-oxo-10-octadecenoic Acid	Lipids	Free fatty acids	-	393950	299920	293970	404710	400290	395570	212430	231690	139400	151370	146560	160030	207110	243340	246690
Zmjn004133	--	--	5502-91-0	311.22	293.21	312.23	C18H32O4	[M-H]-	9S-Hydroperoxy-10E,12Z-octadecadienoic acid	Lipids	Free fatty acids	5502-91-0	113720	95415	91489	117180	109490	129210	105580	101560	70736	65788	69078	88050	84223	74556	97399
pmn001691	--	--	-	327.22	291.2	328.225	C18H32O5	[M-H]-	9,12,13-Trihydroxy-10,15-octadecadienoic acid	Lipids	Free fatty acids	-	130350	87975	87334	303350	360270	370380	74717	82240	55006	56849	53771	57763	100250	119730	127950
Zmyn004714	--	--	141-22-0	297.24	183.14	298.251	C18H34O3	[M-H]-	Ricinoleic acid	Lipids	Free fatty acids	141-22-0	2415200	1796100	1852400	2299600	2304600	2193900	3210000	3080000	2178900	1982300	1999700	2050300	1845300	2090900	2138800
Lmbn005487	C04282	ko00330,ko01100	263399-35-5	313.24	251.24	314.246	C18H34O4	[M-H]-	12,13-DHOME; (9Z)-12,13-Dihydroxyoctadec-9-enoic acid	Lipids	Free fatty acids	263399-35-5	195890	154440	147070	226370	206920	230210	178710	182120	127510	178140	176600	174580	149730	173730	162370
Hmqn003054	C06772	ko00564	61911-67-9	329.23	311.23	330.24	C18H34O5	[M-H]-	9,10,11-Trihydroxy-12-octadecenoic acid	Lipids	Free fatty acids	61911-67-9	1777500	1340500	1356000	2848800	2897600	2986700	1178800	1182500	773880	1035800	1077500	1030100	1362700	1586300	1478800
Lmbn003970	C02376	ko00240,ko01100	97134-11-7	329.23	211.14	330.241	C18H34O5	[M-H]-	9,12,13-TriHOME; 9(S),12(S),13(S)-Trihydroxy-10(E)-octadecenoic acid	Lipids	Free fatty acids	97134-11-7	28394000	21445000	19503000	44483000	34736000	44522000	17834000	17144000	10194000	15328000	15839000	15910000	20848000	24750000	24807000
Lmbn004240	C05127	ko00340,ko01100	-	329.23	199.13	330.241	C18H34O5	[M-H]-	9,10-Dihydroxy-12,13-epoxyoctadecanoic acid	Lipids	Free fatty acids	-	241360	178620	212580	661020	678330	650570	151620	135600	86904	144030	138300	140320	235880	306430	290810
pmn001694	--	--	29907-57-1	329.23	229.15	330.241	C18H34O5	[M-H]-	9,10,13-Trihydroxy-11-Octadecenoic Acid	Lipids	Free fatty acids	29907-57-1	19170000	14391000	15896000	32864000	32324000	33678000	12898000	12628000	8579300	10664000	11485000	10791000	15478000	18200000	17508000
YC512118	--	--	301-02-0	282.28	247.24	281.272	C18H35NO	[M+H]+	Oleamide (9-Octadecenamide)	Lipids	Free fatty acids	301-02-0	52046	45780	38402	156210	78870	67391	23209	50747	41179	56714	39700	23798	60615	58996	51951
mws1489	C00092	ko00500,ko00562,ko00998,ko01100,ko01110	57-11-4	283.26	283.26	284.272	C18H36O2	[M-H]-	Stearic Acid	Lipids	Free fatty acids	57-11-4	7916900	40522000	45495000	32243000	16915000	49193000	27828000	18989000	65546000	27281000	42745000	9773100	17624000	14852000	16304000
Zmyn005026	--	--	2724-58-5	283.26	283.26	284.272	C18H36O2	[M-H]-	16-Methylheptadecanoic acid	Lipids	Free fatty acids	2724-58-5	20786000	26942000	18904000	12733000	29117000	61514000	9532600	28045000	29033000	19723000	21106000	36099000	6105500	8831200	5474400
Lmqn008288	C00135	ko00340,ko00410,ko00970,ko01100,ko01110,ko01230,ko02010	45261-96-9	299.26	299.26	300.267	C18H36O3	[M-H]-	3-Hydroxyoctadecanoic Acid	Lipids	Free fatty acids	45261-96-9	1290200	1282400	1167300	1257300	1370900	1310300	1342800	1252600	1190300	1242600	1154600	1149300	1268800	1222100	1273200
Lmyn007622	C00811	ko00130,ko00350,ko00940,ko00950,ko00998,ko01100,ko01110	496-86-6	331.25	157.12	332.256	C18H36O5	[M-H]-	9,10,18-Trihydroxystearic acid	Lipids	Free fatty acids	496-86-6	48640	36197	37988	85380	87936	96497	38717	42160	25138	67312	66808	64227	45480	55064	54716
ML10195036	--	--	544-31-0	298.27	254.25	299.282	C18H37NO2	[M-H]-	Palmitoylethanolamide	Lipids	Free fatty acids	544-31-0	36112	28134	27522	67128	70456	72471	24121	25506	16537	11730	12535	14989	30458	34485	40046
Zmyn005015	C00250	ko00750,ko01100	16105-69-4	300.3	60.05	299.282	C18H37NO2	[M+H]+	3-Dehydrosphinganine	Lipids	Sphingolipids	16105-69-4	33836	38880	31299	44627	44887	45002	99625	86966	128780	121600	91733	79629	63414	53879	56460
pmb2165	C14829	ko00591	22248-63-1	412.25	184.07	411.239	C18H38NO7P	[M+H]+	LysoPC 10:0	Lipids	LPC	22248-63-1	49640	51500	44417	25021	23907	23240	82544	83205	128480	125170	96628	83191	50355	56179	51515
pmf0293	--	--	112-92-5	269.29	209.2	270.292	C18H38O	[M-H]-	1-Octadecanol	Lipids	Free fatty acids	112-92-5	193450	226820	177340	131560	126560	131910	116390	122730	128960	133970	122480	142040	134960	125830	133040
pmb2221	--	--	554-62-1	318.3	60.1	317.293	C18H39NO3	[M+H]+	4-Hydroxysphinganine	Lipids	Sphingolipids	554-62-1	4246300	3473900	3179500	5735200	6426000	5401900	5784900	5474400	6666200	7764700	7295700	5725900	4041200	3330400	3129000
pmp001284	--	--	542-44-9	331.28	313.27	330.277	C19H38O4	[M+H]+	Monopalmitin	Lipids	Glycerol ester	542-44-9	11516	15754	11585	14733	13112	15808	15424	14689	14583	16605	13729	14641	13093	14119	10724
Lmhp008337	C03064	ko00053,ko01100	-	426.26	285.24	425.254	C19H40NO7P	[M+H]+	LysoPE 14:0(2n isomer)	Lipids	LPE	-	2344900	2159000	2116400	3377600	3328600	3466900	3313200	3319400	4493100	4253000	3333600	2981300	2927000	2814700	2841900
pmb0864	C00051	ko00270,ko00480,ko01100,ko02010	-	426.26	285.24	425.254	C19H40NO7P	[M+H]+	LysoPE 14:0	Lipids	LPE	-	8354000	8148000	7811500	11217000	10665000	11318000	11246000	10991000	14317000	13182000	10597000	10100000	9977800	9419200	9705600
mws0369	C05584	ko00350,ko01100	506-32-1	303.23	258.9	304.24	C20H32O2	[M-H]-	Arachidonic Acid	Lipids	Free fatty acids	506-32-1	3089.2	3072	2749.6	5776.4	3962.1	5681.7	2311.6	5005.6	2740.8	3082.3	1549.5	2604.5	2340.7	3264.3	2367.6
pmn001606	--	--	26764-41-0	309.28	309.28	310.287	C20H38O2	[M-H]-	Eicosenoic acid	Lipids	Free fatty acids	26764-41-0	882290	663670	536090	877190	839320	862080	930020	1249700	496190	487940	502050	478650	509540	587860	438770
Lmhp008273	C00049	ko00220,ko00250,ko00260,ko00261,ko00270,ko00300,ko00340,ko00410,ko00460,ko00710,ko00760,ko00770,ko00970,ko01100,ko01110,ko01200,ko01210,ko01230,ko02010	-	438.26	297.24	437.254	C20H40NO7P	[M+H]+	LysoPE 15:1(2n isomer)	Lipids	LPE	-	26673	20524	24813	30138	23903	24342	41861	35323	58215	46477	37542	34496	32065	31921	28401
Lmhp008440	C00149	ko00020,ko00620,ko00630,ko00710,ko01100,ko01110,ko01200	-	438.26	297.24	437.254	C20H40NO7P	[M+H]+	LysoPE 15:1	Lipids	LPE	-	83586	91558	82585	88453	83162	86784	120640	132620	171370	149840	128960	113150	105260	91441	91445
Lmhp008885	C05324	--	20559-18-6	440.28	184.07	439.27	C20H42NO7P	[M+H]+	LysoPC 12:0	Lipids	LPC	20559-18-6	2035800	1780000	1789300	1795400	1719500	1911400	3189300	3198000	4836200	4526400	3658300	3133500	2402900	2178400	2196300
Lmhp009187	--	--	-	440.28	299.26	439.27	C20H42NO7P	[M+H]+	LysoPE 15:0(2n isomer)	Lipids	LPE	-	74433	69782	69934	126330	117230	117210	60828	74597	94769	81501	65177	53473	65616	77552	72893
pmb0862	C16700	ko00950	-	440.28	299.26	439.27	C20H42NO7P	[M+H]+	LysoPE 15:0	Lipids	LPE	-	228950	226580	200880	405610	384750	415360	184690	187850	255070	223820	187900	174450	237110	243580	248390
pmf0297	--	--	629-96-9	297.32	183.1	298.324	C20H42O	[M-H]-	1-Eicosanol	Lipids	Free fatty acids	629-96-9	2534000	1971200	2035800	2470900	2395600	2417900	3519800	3379900	2460900	2235400	2139100	2220400	2039800	2249700	2359500
pmb1562	C04717	ko00591,ko01100	-	351.25	146.9	350.246	C21H34O4	[M+H]+	1-Stearidonoyl-Glycerol	Lipids	Glycerol ester	-	36862	38000	38611	59051	60751	55198	16794	18298	16567	15992	18061	13814	27935	29668	29845
Lmhp011388	C06006	ko00290,ko01100,ko01110,ko01210,ko01230	55268-58-1	353.27	261.22	352.261	C21H36O4	[M+H]+	2-α-Linolenoyl-glycerol	Lipids	Glycerol ester	55268-58-1	597950	525410	579830	452710	403130	444140	844030	850260	998840	824060	691790	538130	637260	590560	638220
Lmhp011562	C06104	ko01100	-	353.27	261.22	352.261	C21H36O4	[M+H]+	1-α-Linolenoyl-glycerol	Lipids	Glycerol ester	-	606800	521880	567770	473860	405200	461280	832720	885440	1028000	872520	668210	544320	620310	616410	642070
Lmhp112042	--	--	2277-28-3	355.28	263.24	354.277	C21H38O4	[M+H]+	1-Linoleoylglycerol	Lipids	Glycerol ester	2277-28-3	406190	353570	500080	285560	262270	313690	499120	524610	155030	637160	348520	398750	448830	480050	296520
pmb0296	C01530	ko00061,ko01040	129784-87-8	357.3	265.4	356.293	C21H40O4	[M+H]+	1-Oleoyl-Sn-Glycerol	Lipids	Glycerol ester	129784-87-8	1299500	1266500	1213600	973230	906520	926220	1145000	1170800	1389000	1406200	1244400	1132700	1019100	1121900	1042400
Lmhp008763	C00262	ko00230,ko01100	-	452.28	311.26	451.27	C21H42NO7P	[M+H]+	LysoPE 16:1(2n isomer)	Lipids	LPE	-	724860	672430	648310	835470	755180	845170	960270	951590	1430200	1252700	955490	846590	861910	826200	766830
Lmhp009034	C02735	--	-	452.28	311.26	451.27	C21H42NO7P	[M+H]+	LysoPE 16:1	Lipids	LPE	-	730960	696500	666550	845350	763270	834910	1055700	1026100	1380300	1235800	981560	819480	848520	818700	763090
pmb0876	C00933	ko00940	53862-35-4	454.29	313.27	453.286	C21H44NO7P	[M+H]+	LysoPE 16:0	Lipids	LPE	53862-35-4	27906000	27777000	27351000	30544000	27268000	31079000	30085000	29963000	31793000	30153000	28883000	28798000	27937000	27471000	28310000
pmd0160	--	--	-	454.29	313.27	453.286	C21H44NO7P	[M+H]+	LysoPE 16:0(2n isomer)	Lipids	LPE	-	17731000	16467000	17462000	22771000	22173000	22195000	20497000	20339000	23278000	22791000	20386000	19134000	19442000	18386000	18505000
mws0371	C02679	ko00061,ko01100,ko01110	6217-54-5	327.23	283.3	328.24	C22H32O2	[M-H]-	Cis-4,7,10,13,16,19-Docosahexaenoic Acid	Lipids	Free fatty acids	6217-54-5	5380.9	5044.3	3911.2	10940	10445	8543.1	7218.6	5689.2	4674.3	3261.5	3144.9	5043.7	5601	7708.7	4642.9
Lmyn011997	C05653	ko00380,ko01100	112-86-7	337.31	337.31	338.318	C22H42O2	[M-H]-	Erucic acid	Lipids	Free fatty acids	112-86-7	17818	8945.1	7291.3	13981	15584	14768	15893	19301	4144.6	3085.6	3607.1	9135.2	7675.5	11840	7017.7
Lmhp009464	C00870	--	-	466.29	325.27	465.286	C22H44NO7P	[M+H]+	LysoPE 17:1(2n isomer)	Lipids	LPE	-	43421	49185	41464	64065	47496	69130	51397	49176	60880	48527	37149	42361	51956	45254	54537
Lmhp009769	--	--	-	466.29	325.27	465.286	C22H44NO7P	[M+H]+	LysoPE 17:1	Lipids	LPE	-	43663	50562	46070	59767	59404	59302	43988	44218	65164	55642	45865	40075	46104	45126	44113
Lmhp010162	--	--	20559-16-4	468.31	184.07	467.301	C22H46NO7P	[M+H]+	LysoPC 14:0	Lipids	LPC	20559-16-4	32080000	31320000	30256000	37560000	35466000	37279000	36377000	35563000	40895000	41290000	37515000	35432000	35978000	33047000	34812000
pmd0130	C21514	--	-	468.31	327.29	467.301	C22H46NO7P	[M+H]+	LysoPE 17:0	Lipids	LPE	-	13226	9289.2	7587.2	12946	13688	17202	9409.6	7600.2	6540.4	7152.6	9535.8	4055.9	9165.8	11794	13133
Lmhp008589	C00147	ko00230,ko00908,ko01100	-	476.28	335.26	475.27	C23H42NO7P	[M+H]+	LysoPE 18:3(2n isomer)	Lipids	LPE	-	2609300	2556400	2382800	4549700	4190600	4309600	4088800	4142100	5521600	4767500	3868500	3579100	3504100	3400600	3350800
Lmhp008801	C10700	ko01100	-	476.28	335.26	475.27	C23H42NO7P	[M+H]+	LysoPE 18:3	Lipids	LPE	-	2623100	2633700	2481300	4070700	4265900	4451100	3935500	4165600	5406700	4698100	4003500	3464900	3614900	3442600	3308100
pmb0874	C16321	ko00592,ko01110	-	478.29	337.27	477.286	C23H44NO7P	[M+H]+	LysoPE 18:2(2n isomer)	Lipids	LPE	-	30090000	29308000	30978000	30887000	29528000	31387000	32883000	30358000	30537000	33743000	33160000	31672000	31080000	31568000	32427000
pmb0881	C16526	ko01040	-	478.29	337.27	477.286	C23H44NO7P	[M+H]+	LysoPE 18:2	Lipids	LPE	-	29535000	28863000	32074000	31270000	29204000	30094000	32568000	31389000	31246000	31936000	32132000	31464000	30081000	32026000	31889000
mws0289	C12144	ko00600,ko01100	-	480.31	184.07	479.301	C23H46NO7P	[M+H]+	LysoPC 15:1	Lipids	LPC	-	2151700	2164100	2065100	2164500	2061800	2172000	2984300	2863900	3698700	3442400	2798600	2502900	2434100	2269700	2236100
pmb0856	C00333	ko00040,ko00053,ko00520,ko01100,ko02010	89576-29-4	480.31	339.29	479.301	C23H46NO7P	[M+H]+	LysoPE 18:1	Lipids	LPE	89576-29-4	16330000	15379000	15064000	17575000	14309000	17078000	19255000	19165000	23495000	19618000	17131000	15325000	16823000	16067000	16602000
pmb2260	--	--	-	480.31	339.29	479.301	C23H46NO7P	[M+H]+	LysoPE 18:1(2n isomer)	Lipids	LPE	-	10520000	9826500	9639800	11204000	10398000	11414000	12106000	12991000	16210000	13245000	11118000	10217000	10543000	10615000	10469000
Lmhp009129	C00483	ko00350,ko00950,ko01100,ko01110	-	482.32	184.07	481.317	C23H48NO7P	[M+H]+	LysoPC 15:0(2n isomer)	Lipids	LPC	-	1560500	1518700	1448600	2546300	2322700	2597600	1347500	1375400	1944800	1800100	1346300	1185600	1667200	1530300	1434800
pmb0880	C11347	--	108273-89-8	482.32	184.07	481.317	C23H48NO7P	[M+H]+	LysoPC 15:0	Lipids	LPC	108273-89-8	1111900	1011200	933110	1848600	1689400	1788700	966930	916210	1244100	1253600	904780	793850	1121200	1055500	895260
pmb0883	--	--	-	482.32	341.31	481.317	C23H48NO7P	[M+H]+	LysoPE 18:0(2n isomer)	Lipids	LPE	-	210260	197650	197280	221080	204260	217910	301300	293680	377400	314740	261300	211000	225000	234830	232760
pmb2319	--	--	69747-55-3	482.32	341.31	481.317	C23H48NO7P	[M+H]+	LysoPE 18:0	Lipids	LPE	69747-55-3	400220	369810	343790	613010	440880	436650	457480	445730	525650	510050	437330	373480	317190	300130	261410
pma1303	--	--	-	492.31	184.07	491.301	C24H46NO7P	[M+H]+	LysoPC 16:2	Lipids	LPC	-	870810	838390	774910	812720	698980	851020	1261100	1203400	1727100	1620300	1254400	1054200	938250	916880	902650
pmb0863	C00219	ko00590,ko00591,ko01040,ko01100	-	492.31	184.07	491.301	C24H46NO7P	[M+H]+	LysoPC 16:2(2n isomer)	Lipids	LPC	-	896810	843750	758640	777640	699790	778060	1213600	1182600	1635900	1589500	1177600	1061700	899820	855140	792020
Lmhp008833	C01004	ko00760	-	494.32	184.07	493.317	C24H48NO7P	[M+H]+	LysoPC 16:1(2n isomer)	Lipids	LPC	-	2215700	2309300	2190200	1650000	1492800	1795100	3676100	3570800	5037200	4345800	3204400	2677500	2248700	2005800	2278700
pmp001270	--	--	76790-27-7	494.32	184.07	493.317	C24H48NO7P	[M+H]+	LysoPC 16:1	Lipids	LPC	76790-27-7	10955000	10621000	10214000	13570000	12511000	13738000	14501000	14266000	20246000	18853000	14244000	12246000	12499000	10790000	10442000
pmb0855	C16683	--	17364-16-8	496.34	184.07	495.332	C24H50NO7P	[M+H]+	LysoPC 16:0	Lipids	LPC	17364-16-8	47405000	46312000	50392000	44612000	46931000	44345000	50846000	51056000	47241000	47399000	47974000	47556000	41138000	46254000	47801000
pmd0132	--	--	-	496.34	184.07	495.332	C24H50NO7P	[M+H]+	LysoPC 16:0(2n isomer)	Lipids	LPC	-	66832000	60877000	64023000	65880000	64819000	65956000	62564000	67744000	65853000	65639000	66390000	62603000	63368000	64694000	67506000
Lmhp008688	C15561	--	-	500.28	359.26	499.27	C25H42NO7P	[M+H]+	LysoPE 20:5	Lipids	LPE	-	109930	105550	106660	97430	101130	95892	152460	153340	179480	165760	148600	137610	93923	139440	127190
Lmhp009349	C05585	ko00350,ko01100	-	502.29	361.27	501.286	C25H44NO7P	[M+H]+	LysoPE 20:4(2n isomer)	Lipids	LPE	-	3795.2	6013	5085	3034.7	4351.9	3236.3	6330.4	6230.4	6125.2	6074.7	7295.5	5422.7	4568.9	4263.5	5089.8
Lmhp009497	C00860	ko00340,ko01100,ko01110,ko01230	-	502.29	361.27	501.286	C25H44NO7P	[M+H]+	LysoPE 20:4	Lipids	LPE	-	4633.5	4067.3	3736	2087.4	3465.2	3690.2	5814.3	5471.9	7825.2	5860.6	6592.4	5796.2	6051.5	5031.3	6347.7
Lmhp008718	C02505	ko00360,ko01100	-	506.32	184.07	505.317	C25H48NO7P	[M+H]+	LysoPC 17:2	Lipids	LPC	-	111790	131480	106920	126090	122510	124960	121090	136030	167740	145550	121830	106100	113230	103670	104980
Lmhp010514	--	--	-	506.32	365.31	505.317	C25H48NO7P	[M+H]+	LysoPE 20:2(2n isomer)	Lipids	LPE	-	64520	57632	46829	60382	66451	65265	57678	61423	77971	64517	49878	44372	54583	52237	47998
Lmhp010757	C00315	ko00330,ko00410,ko00480,ko00940,ko01100,ko02010	-	506.32	365.31	505.317	C25H48NO7P	[M+H]+	LysoPE 20:2	Lipids	LPE	-	62749	54152	61525	63385	56015	56550	58315	55240	69338	64761	47115	44176	61313	46555	46086
Lmhp009590	C04294	ko00730,ko01100	-	508.34	184.07	507.332	C25H50NO7P	[M+H]+	LysoPC 17:1	Lipids	LPC	-	848590	808180	745230	1097800	1054800	1138900	703890	695100	913380	837590	626260	608550	773220	775320	747920
Lmhp010515	C02946	ko00330,ko01100	-	510.36	184.07	509.348	C25H52NO7P	[M+H]+	LysoPC 17:0(2n isomer)	Lipids	LPC	-	438520	420350	401900	682240	631100	656600	249580	274310	341340	334110	288810	248580	413460	349440	354100
pmb2406	C20792	--	50930-23-9	510.36	184.07	509.348	C25H52NO7P	[M+H]+	LysoPC 17:0	Lipids	LPC	50930-23-9	319190	295530	287960	519980	479490	499700	205610	198540	259010	251760	215770	187000	301940	279460	214600
Hmqp006235	C00148	ko00330,ko00332,ko00970,ko01100,ko01110,ko01230,ko02010	-	516.3	184.07	515.297	C26H46NO7P	[M+H]+	LysoPC 18:4	Lipids	LPC	-	8961.4	11886	8099.5	9063.5	6988.2	8501.9	24510	24043	39975	25152	24221	20170	14629	10098	11020
pmb0854	--	--	-	518.32	184.07	517.317	C26H48NO7P	[M+H]+	LysoPC 18:3	Lipids	LPC	-	29325000	27659000	26957000	41332000	37825000	41272000	35015000	33466000	39309000	39192000	33012000	31612000	33963000	33560000	33587000
pmb0865	--	--	-	518.32	184.07	517.317	C26H48NO7P	[M+H]+	LysoPC 18:3(2n isomer)	Lipids	LPC	-	29471000	28435000	27147000	41768000	40457000	41831000	35047000	33908000	39548000	39572000	34600000	31350000	34412000	33732000	32417000
pmp001251	--	--	-	520.34	184.07	519.332	C26H50NO7P	[M+H]+	LysoPC 18:2(2n isomer)	Lipids	LPC	-	19293000	19832000	15371000	17993000	17173000	17877000	18082000	19173000	20188000	20328000	18638000	17409000	18734000	19125000	18145000
pmp001273	--	--	-	520.34	184.07	519.332	C26H50NO7P	[M+H]+	LysoPC 18:2	Lipids	LPC	-	49865000	51179000	52684000	55064000	53859000	57271000	64500000	57518000	66595000	63877000	61555000	50101000	56322000	50851000	51371000
Lmhp010190	C06343	--	-	522.36	184.07	521.348	C26H52NO7P	[M+H]+	LysoPC 18:1(2n isomer)	Lipids	LPC	-	165040000	163920000	164680000	157120000	156800000	160260000	169760000	157490000	164900000	164980000	165700000	168320000	165360000	166230000	166270000
pmp001281	C04858	ko00944	-	522.36	184.07	521.348	C26H52NO7P	[M+H]+	LysoPC 18:1	Lipids	LPC	-	187240000	188830000	154690000	166100000	177910000	180150000	190510000	197140000	200220000	197070000	192090000	188490000	188630000	186770000	172820000
mws0126	--	--	19420-57-6	524.37	184.07	523.364	C26H54NO7P	[M+H]+	LysoPC 18:0	Lipids	LPC	19420-57-6	19679000	14698000	17341000	20063000	19290000	17276000	16104000	14602000	14403000	19898000	14821000	11737000	15419000	10946000	12563000
pmd0136	C00020	ko00230,ko00908,ko01100,ko01110	-	524.37	184.07	523.364	C26H54NO7P	[M+H]+	LysoPC 18:0(2n isomer)	Lipids	LPC	-	6281400	6112200	5620400	7223400	6447900	6637600	5343400	5253500	7632300	7141800	5753400	4382700	5588400	4825300	4612600
Lmhp009526	C02480	ko01100	-	515.32	261.22	514.314	C27H46O9	[M+H]+	2-α-Linolenoyl-glycerol-1-O-glucoside	Lipids	Glycerol ester	-	8738.4	7606.1	10074	3326	2285.6	3620.8	3217.2	5582.3	8783.7	6051.5	6134.7	5428	3292	5206.5	4250.1
Lmhp009773	--	--	-	515.32	261.22	514.314	C27H46O9	[M+H]+	1-α-Linolenoyl-glycerol-3-O-glucoside	Lipids	Glycerol ester	-	11313	10561	12145	1215.1	1262.2	3048	7693.9	7662.9	11791	4718	5314.2	4215.7	6475.8	5144.6	6079.6
Lmhp010334	C08493	--	-	517.34	263.24	516.33	C27H48O9	[M+H]+	2-Linoleoylglycerol-1-O-glucoside	Lipids	Glycerol ester	-	64562	96843	72345	38535	41226	43487	125240	111610	125280	144770	98844	106650	79315	69940	74462
Lmhp010573	C01035	ko00330,ko01100	-	517.34	263.24	516.33	C27H48O9	[M+H]+	1-Linoleoylglycerol-3-O-glucoside	Lipids	Glycerol ester	-	77008	88062	75492	38883	30763	39183	104460	96727	120810	125400	101010	91847	80966	62247	80092
Lmhp007598	C03264	--	-	534.36	184.07	533.348	C27H52NO7P	[M+H]+	LysoPC 19:2(2n isomer)	Lipids	LPC	-	71624	57348	58357	105240	97486	110940	77754	54219	89099	44890	49709	36211	66972	55558	52110
Lmhp007840	C00077	ko00220,ko00330,ko00472,ko00480,ko01100,ko01110,ko01210,ko01230,ko02010	-	534.36	184.07	533.348	C27H52NO7P	[M+H]+	LysoPC 19:2	Lipids	LPC	-	44059	57256	45404	60420	57713	64005	72294	75228	116020	103170	81164	59311	60922	59396	55263
Lmhp010908	C00026	ko00020,ko00040,ko00053,ko00220,ko00250,ko00300,ko00310,ko00340,ko00430,ko00630,ko00650,ko00660,ko01100,ko01110,ko01200,ko01210,ko01230	-	536.37	184.07	535.364	C27H54NO7P	[M+H]+	LysoPC 19:1	Lipids	LPC	-	39983	41458	32320	78872	65782	89027	56885	32444	45439	60833	48850	30435	43769	30771	45988
pmb2228	--	--	108273-88-7	538.39	184.07	537.379	C27H56NO7P	[M+H]+	LysoPC 19:0	Lipids	LPC	108273-88-7	1346400	1168400	986880	2226700	2033800	2564400	2700400	2605500	3798600	3854900	2850400	2564000	2118100	1753700	2005000
pmd0146	--	--	-	548.37	184.07	547.364	C28H54NO7P	[M+H]+	LysoPC 20:2(2n isomer)	Lipids	LPC	-	108020	87022	91942	119000	103790	116280	142800	149210	185140	188650	154790	127850	116080	107850	108870
pmd0147	--	--	-	548.37	184.07	547.364	C28H54NO7P	[M+H]+	LysoPC 20:2	Lipids	LPC	-	436490	422400	399880	562500	539040	536610	619600	599530	916120	690110	527630	439020	510470	449760	431850
Lmhp011549	C14463	ko00290,ko01110,ko01210	-	550.39	184.07	549.379	C28H56NO7P	[M+H]+	LysoPC 20:1	Lipids	LPC	-	199990	162130	154170	191630	177580	211150	165570	152340	125600	202260	155360	131080	188340	125250	132420
pmd0142	--	--	-	552.4	184.07	551.395	C28H58NO7P	[M+H]+	LysoPC 20:0(2n isomer)	Lipids	LPC	-	7666.3	7684	5766.9	9802	8317.5	8148.5	9055.7	7377.5	9131	9721.3	6890.7	6093.9	7272.2	5481.9	7006.8
pmd0143	--	--	108341-80-6	552.4	184.07	551.395	C28H58NO7P	[M+H]+	LysoPC 20:0	Lipids	LPC	108341-80-6	13213	7730.6	8364.6	13033	12007	14547	9497.2	9901.3	6753.2	13298	9860.9	9251.5	12170	10195	12523
Lmhp008744	C21649	--	-	677.37	261.22	676.367	C33H56O14	[M+H]+	1-α-Linolenoyl-glycerol-2,3-di-O-glucoside	Lipids	Glycerol ester	-	19733	13929	16771	15059	13445	13634	32755	26945	25610	24425	17962	21586	17981	18179	15371
Lmhp009190	C00587	ko00400	-	679.39	263.24	678.383	C33H58O14	[M+H]+	2-Linoleoylglycerol-1,3-di-O-glucoside	Lipids	Glycerol ester	-	419670	338400	285670	260550	233810	244170	439250	445170	612900	380310	522150	318890	349790	389680	349770
Lmhp009384	C00156	ko00130,ko00790,ko01100,ko01110	-	679.39	263.24	678.383	C33H58O14	[M+H]+	1-Linoleoylglycerol-2,3-di-O-glucoside	Lipids	Glycerol ester	-	338770	405790	370160	295290	288440	216500	431460	474490	638600	668150	456490	369430	374600	356160	323270
mws0120	C09263	--	28319-77-9	258.11	104.11	257.103	C8H20NO6P	[M+H]+	Choline Alfoscerate	Lipids	PC	28319-77-9	49862000	49994000	49330000	10326000	9640800	10313000	49464000	49662000	50077000	49630000	49596000	49974000	42516000	43578000	43322000
HJN003	C01746	ko00960	-	385.11	223.06	386.122	C17H22O10	[M-H]-	1-O-Sinapoyl-D-glucose	Phenolic acids	Phenolic acids	-	88242	51720	61266	46405	28643	39127	31767	44255	33129	18452	24954	25922	28966	31036	36098
Hmbn002174	C00213	ko00260,ko00330,ko01100	99-93-4	135.05	120.02	136.053	C8H8O2	[M-H]-	4-Hydroxyacetophenone	Phenolic acids	Phenolic acids	99-93-4	13101	10982	13077	22268	22826	19671	6813.7	11147	4267.7	13149	7801.7	7400.4	6338	9820.7	5999
Hmbn002692	C00041	ko00250,ko00270,ko00430,ko00450,ko00710,ko00970,ko00998,ko01100,ko01110,ko01200,ko01230,ko02010,ko04122	118230-77-6	517.16	175.04	518.164	C22H30O14	[M-H]-	6'-O-Feruloyl-D-sucrose	Phenolic acids	Phenolic acids	118230-77-6	5498100	5314000	4409000	730390	776950	820120	4410800	4169200	2702500	3090000	2954500	3068000	3137000	3092200	2805400
Hmgn001653	C00146	ko00350,ko01100	139-85-5	137.02	93.04	138.032	C7H6O3	[M-H]-	Protocatechualdehyde*	Phenolic acids	Phenolic acids	139-85-5	1372400	1010200	1131600	2952400	2840400	2902500	1015800	1031400	761680	1181900	1298300	1342300	1267000	1543100	1298500
Hmmn002544	C05984	ko00640	117405-51-3	355.1	193.05	356.111	C16H20O9	[M-H]-	Ferulic acid-4-O-glucoside	Phenolic acids	Phenolic acids	117405-51-3	21787	19058	17858	14961	14535	18416	21845	23107	20519	12103	10643	10455	14503	21676	15144
Hmtn001288	C00431	ko00310,ko00330,ko01100	67828-42-6	181.05	135.04	182.058	C9H10O4	[M-H]-	Methyl 2,4-dihydroxyphenylacetate	Phenolic acids	Phenolic acids	67828-42-6	8258.3	8927.5	6863.4	44004	48197	41597	12916	9223.6	9756.8	11720	9602.3	11405	14789	18633	13743
Lmbn001981	C00153	ko00760,ko01100	1194-98-5	137.02	93.03	138.032	C7H6O3	[M-H]-	2,5-Dihydroxybenzaldehyde*	Phenolic acids	Phenolic acids	1194-98-5	1419600	1005800	989100	3208000	3082200	3505800	1026600	1143500	668100	1200000	1293900	1107000	1341100	1400900	1355800
Lmbp002309	C01157	ko00330,ko01100,ko02010	154461-65-1	371.1	209.05	370.126	C17H22O9	[M+H]+	Sinapaldehyde-4-O-Glucoside	Phenolic acids	Phenolic acids	154461-65-1	26952	42194	31152	26105	24922	15619	14541	19513	27036	37873	15799	16656	20608	29500	26688
Lmgn002473	C00407	ko00280,ko00290,ko00460,ko00960,ko00966,ko00970,ko01100,ko01110,ko01210,ko01230,ko02010	303-07-1	153.02	109.03	154.027	C7H6O4	[M-H]-	2,6-Dihydroxybenzoic acid	Phenolic acids	Phenolic acids	303-07-1	258140	153910	216890	153920	186340	120120	254630	272960	195630	233930	199020	171180	152040	144280	156730
Lmgn002679	C02378	ko01100	108-95-2	93.03	75.02	94.042	C6H6O	[M-H]-	Phenol	Phenolic acids	Phenolic acids	108-95-2	6435.5	3704.6	5047.8	13447	7767.4	7513.3	6755	5842.8	2496.8	6748.5	6424.9	6175.4	6602	5105.9	5916.1
Lmhn002926	C02642	ko00240,ko00410,ko00770,ko01100	-	279.05	163.04	280.058	C13H12O7	[M-H]-	p-Coumaroylmalic acid	Phenolic acids	Phenolic acids	-	903110	530770	631670	1074600	1042500	1079900	19963	28079	13788	15819	16645	16627	345410	438160	400230
Lmhn003074	C00152	ko00250,ko00460,ko00970,ko01100,ko01110,ko01230	-	309.06	193.05	310.069	C14H14O8	[M-H]-	Feruloylmalic acid	Phenolic acids	Phenolic acids	-	99769	56795	76310	41420	32679	40770	8355.6	6086.5	4826.2	3951	4603.4	3669.3	23871	23094	31070
Lmjn003562	C00047	ko00300,ko00310,ko00780,ko00960,ko00970,ko01100,ko01110,ko01210,ko01230,ko02010	107172-40-7	693.2	175.04	694.211	C32H38O17	[M-H]-	3,6'-Diferuloylsucrose	Phenolic acids	Phenolic acids	107172-40-7	790700	526040	627270	195800	186040	259810	668610	722890	409940	370370	457650	478090	355000	432240	448990
Lmln010063	C00025	ko00220,ko00250,ko00330,ko00332,ko00340,ko00430,ko00480,ko00630,ko00650,ko00660,ko00860,ko00910,ko00970,ko01100,ko01110,ko01200,ko01210,ko01230,ko02010	128-39-2	205.16	189.13	206.167	C14H22O	[M-H]-	2,6-Di-tert-butylphenol	Phenolic acids	Phenolic acids	128-39-2	58060	49748	52108	46497	46606	50765	63455	59661	45883	49113	45292	48573	47386	55360	48703
Lmlp012720	C03196	ko00310,ko01100	84-74-2	279.16	149.02	278.152	C16H22O4	[M+H]+	Dibutyl phthalate*	Phenolic acids	Phenolic acids	84-74-2	3690000	3948300	3789200	5624700	5205000	5699800	3867900	3746100	5050800	6063900	4979400	4725800	4733400	4662200	4745800
Lmmn001294	C06032	ko00290,ko00660,ko01100,ko01210,ko01230	41653-73-0	331.1	153.02	332.111	C14H20O9	[M-H]-	Koaburaside	Phenolic acids	Phenolic acids	41653-73-0	8157.7	5962.8	9428	19458	17968	13542	49487	13455	9943.1	9914.1	11673	12548	8754.9	7511.5	10901
Lmmn002179	C00423	ko00130,ko00360,ko00940,ko00998,ko01100,ko01110	10019-60-0	313.09	107.05	314.1	C14H18O8	[M-H]-	Methyl salicylate-2-O-glucoside	Phenolic acids	Phenolic acids	10019-60-0	11874	6362.7	8542.2	14808	13874	15551	5164.4	3920.3	4005.1	5745.9	5492.9	5978.2	6363.6	11213	10117
Lmmp010562	--	--	27554-26-3	391.28	149.02	390.277	C24H38O4	[M+H]+	Diisooctyl Phthalate	Phenolic acids	Phenolic acids	27554-26-3	75786	122520	103730	70185	156880	299590	64895	62804	91776	210780	110740	119150	50028	45584	58286
Lmqp002761	C02656	ko00780,ko01100	52330-12-8	313.14	151.08	312.136	C19H20O4	[M+H]+	Alnusonol	Phenolic acids	Phenolic acids	52330-12-8	62791	96234	96535	74423	62227	43122	121530	124830	139390	139470	170000	115100	61209	70399	78876
Lmsn003628	--	--	-	547.17	223.06	548.174	C23H32O15	[M-H]-	6′-O-Sinapoylsucrose	Phenolic acids	Phenolic acids	-	1851800	1827300	1814700	327700	343280	442320	1290400	1225400	1112300	867570	1071100	1434700	983490	883330	1005400
Lmxp011770	C17213	ko00966,ko01110,ko01210	84-69-5	279.16	149.02	278.152	C16H22O4	[M+H]+	Diisobutyl phthalate*	Phenolic acids	Phenolic acids	84-69-5	4230300	4763800	4011100	5631900	5580100	6584400	4360400	4258000	5628400	6656400	5752000	5373900	4909300	4931200	5309000
MA10002917	C01606	ko01100,ko02010	51-28-5	183.01	109.02	184.012	C6H4N2O5	[M-H]-	2,4-Dinitrophenol	Phenolic acids	Phenolic acids	51-28-5	17976	15855	22988	37792	31053	35566	14479	11881	12668	6468.7	8890	6511.6	16655	15948	15946
MA10107783	C00502	ko00040,ko01100	16929-37-6	207.03	119.05	208.037	C10H8O5	[M-H]-	3-[(1-Carboxyvinyl)oxy]benzoic acid	Phenolic acids	Phenolic acids	16929-37-6	12172	7790.9	8519.9	38801	39430	34015	18193	16667	14929	13007	14802	7457.5	19368	24665	14748
mws0011	C00534	ko00750,ko01100	118-34-3	371.13	209	372.142	C17H24O9	[M-H]-	Syringin	Phenolic acids	Phenolic acids	118-34-3	9910.5	6053.5	8256.2	7066.1	4208.7	3371.3	65299	15390	12305	12914	10075	10681	5977.8	8240	6020.6
mws0014	C00314	ko00750,ko01100	537-98-4	193.05	134.01	194.058	C10H10O4	[M-H]-	Ferulic acid	Phenolic acids	Phenolic acids	537-98-4	6191700	4782300	4509500	17837000	17579000	17871000	6668900	6943700	4830100	6420100	7228700	7225300	7416000	8417800	8139800
mws0027	C02341	ko00660,ko01100	530-57-4	197.05	123	198.053	C9H10O5	[M-H]-	Syringic acid	Phenolic acids	Phenolic acids	530-57-4	106720	84731	76778	1176300	1033800	966860	130100	151980	107660	181400	188790	243140	286130	365500	419110
mws0028	C16658	--	121-34-6	167.03	108.02	168.042	C8H8O4	[M-H]-	Vanillic acid	Phenolic acids	Phenolic acids	121-34-6	397260	278140	296230	1038700	887430	855700	398510	391110	256120	542080	491640	469350	447980	495880	507700
mws0458	C00078	ko00260,ko00380,ko00400,ko00901,ko00966,ko00970,ko00998,ko01100,ko01110,ko01210,ko01230	121-33-5	151.04	136	152.047	C8H8O3	[M-H]-	Vanillin	Phenolic acids	Phenolic acids	121-33-5	1595000	1174000	1278100	765260	902870	874320	1667800	1770300	1151800	1185200	1215400	1264800	953390	1068300	1036100
mws0467	--	--	501-97-3	165.06	119.05	166.063	C9H10O3	[M-H]-	3-(4-Hydroxyphenyl)-propionic acid	Phenolic acids	Phenolic acids	501-97-3	26667	24652	23121	109320	104200	138250	33088	36916	17431	32613	36409	29248	40703	49178	43419
mws0628	C00879	ko00053,ko01100	123-08-0	121.03	92	122.037	C7H6O2	[M-H]-	4-Hydroxybenzaldehyde	Phenolic acids	Phenolic acids	123-08-0	533280	488850	456070	306830	313410	318260	483780	527830	294680	411680	418610	424230	356240	424600	375140
mws0749	--	--	99-96-7	137.02	93	138.032	C7H6O3	[M-H]-	4-Hydroxybenzoic acid	Phenolic acids	Phenolic acids	99-96-7	2017200	1560300	1492000	4299800	4311300	4195900	1507000	1854700	1074300	1753200	1710100	1904500	1692700	1934600	2156000
mws0906	C00645	ko00520,ko01100	531-29-3	341.12	179	342.131	C16H22O8	[M-H]-	Coniferin	Phenolic acids	Phenolic acids	531-29-3	84019	70805	49008	75119	124360	117200	126840	136410	72696	121050	111060	156110	65298	86974	67352
mws1195	C00517	ko00071	3943-97-3	179.07	147.1	178.063	C10H10O3	[M+H]+	p-Coumaric acid methyl ester*	Phenolic acids	Phenolic acids	3943-97-3	11448	6535.9	16666	10833	16677	16764	30957	38152	25924	42488	26512	25187	15847	20425	13185
mws1212	C01727	ko00740	2309-07-1	209.08	177.3	208.074	C11H12O4	[M+H]+	Methyl ferulate	Phenolic acids	Phenolic acids	2309-07-1	21498	16916	15970	12178	10345	19084	29152	36438	46079	38808	29619	27216	17832	21648	21594
mws1350	C00559	ko00230,ko01100,ko02010	134-96-3	181.05	151	182.058	C9H10O4	[M-H]-	Syringaldehyde; 4-Hydroxy-3,5-Dimethoxybenzaldehyde	Phenolic acids	Phenolic acids	134-96-3	379530	255700	313530	261770	252280	263820	422970	448090	352020	268150	262040	249930	269030	284410	301280
mws1521	--	--	138-52-3	285.1	121.03	286.105	C13H18O7	[M-H]-	Salicin	Phenolic acids	Phenolic acids	138-52-3	16578	7445.9	7936.6	22541	28673	14042	12792	16249	6807	5609.3	5179	3326.9	9472.7	8687.6	9227.8
mws2212	--	--	331-39-5	179.03	135.05	180.042	C9H8O4	[M-H]-	Caffeic acid	Phenolic acids	Phenolic acids	331-39-5	331840	280100	249530	1122700	932050	980810	1227100	1153600	894610	909980	911280	887280	608910	835440	804000
mws2213	--	--	140-10-3	147.05	77.01	148.052	C9H8O2	[M-H]-	Cinnamic acid	Phenolic acids	Phenolic acids	140-10-3	5765	4101.7	4515.7	10345	8216.3	8813.5	10717	8348.1	6828.2	8634.6	8189.2	7063.7	6288.4	7081	6825.9
mws4085	C06186	ko00010	530-59-6	223.06	193	224.068	C11H12O5	[M-H]-	Sinapic acid	Phenolic acids	Phenolic acids	530-59-6	140590	97259	100510	592970	554390	587520	143230	124090	98522	153890	127570	142360	194360	211110	216240
NK10253223	--	--	3177-80-8	168.06	94.06	167.058	C8H9NO3	[M+H]+	2-Amino-3-methoxybenzoic acid	Phenolic acids	Phenolic acids	3177-80-8	11382	15454	6608	45227	33236	32340	20595	18626	21053	24651	19677	12547	29842	25945	27382
pmb0752	C14767	ko00591	1899-29-2	369.12	177.1	368.111	C17H20O9	[M+H]+	3-O-Feruloylquinic acid	Phenolic acids	Phenolic acids	1899-29-2	478750	449050	516290	66505	56583	51589	81325	65067	128910	144030	81824	56335	176000	168320	199880
pmb2497	--	--	55-10-7	197	153	198.053	C9H10O5	[M-H]-	4-Hydroxy-3-methoxymandelate	Phenolic acids	Phenolic acids	55-10-7	83705	71585	66569	73384	80239	80688	56419	67245	66500	62642	58779	51499	69017	71249	60651
pmb2620	C10193	--	14737-89-4	207.07	133.1	208.074	C11H12O4	[M-H]-	3,4-Dimethoxycinnamic acid	Phenolic acids	Phenolic acids	14737-89-4	13436	11247	10237	8161.3	8805.7	9393.5	23274	22153	17399	15140	12150	14582	6024.3	10262	9574.2
pmb2654	C14837	ko00591	-	460.1	117.9	461.153	C19H27NO12	[M-H]-	Anthranilate-1-O-Sophoroside	Phenolic acids	Phenolic acids	-	2798100	2597100	2612100	818020	782050	867560	1926400	2169700	1709000	2073800	1942400	1731400	1507500	2113100	1982600
pmb2795	C06196	ko00230	830-09-1	177	145	178.063	C10H10O3	[M-H]-	4-Methoxycinnamic acid*	Phenolic acids	Phenolic acids	830-09-1	10312	6744.7	10194	12385	16282	13224	25086	38133	12549	18995	13511	20442	8761	12248	13444
pmb2819	--	--	-	665.1	218.1	666.201	C27H38O19	[M-H]-	O-Caffeoyl maltotriose	Phenolic acids	Phenolic acids	-	338510	184300	196910	103170	117630	99130	729570	705170	326570	288860	286410	289220	181150	268880	237480
pmb2871	C19621	ko00073	23445-11-6	315.07	153	316.079	C13H16O9	[M-H]-	1-O-Gentisoyl-D-glucoside*	Phenolic acids	Phenolic acids	23445-11-6	131160	94413	89048	124080	138890	154270	95994	64959	44254	53775	51933	53836	69791	82910	74589
pmb2940	C08316	ko01040	78185-48-5	385.11	205	386.121	C17H22O10	[M-H]-	1-O-Glucosyl sinapate	Phenolic acids	Phenolic acids	78185-48-5	15841	12718	24740	13301	16178	14550	20622	35476	20950	11677	21408	11767	14892	15890	15281
pmb3107	C01971	--	-	359.1	182.1	360.106	C15H20O10	[M-H]-	Glucosyringic Acid	Phenolic acids	Phenolic acids	-	42193	45241	47955	9062.8	9230.6	7678.5	79231	58484	26109	24506	19354	21706	26067	30161	25895
pmb3142	C01083	ko00500,ko01100,ko01110,ko02010	10366-91-3	299.1	137.1	300.085	C13H16O8	[M-H]-	Salicylic acid-2-O-glucoside	Phenolic acids	Phenolic acids	10366-91-3	80039	62503	50776	85979	69717	71696	58818	69479	32629	52156	44337	50721	46557	49399	46717
pme0085	--	--	537-15-5	359.08	196.7	360.084	C18H16O8	[M-H]-	Rosmarinic acid	Phenolic acids	Phenolic acids	537-15-5	64038	37617	34054	43719	47823	5555	13234	12779	12884	9431.1	10830	5748.3	20421	14485	19409
pme0241	C09266	--	65-85-0	123.04	79	122.037	C7H6O2	[M+H]+	Benzoic acid	Phenolic acids	Phenolic acids	65-85-0	14727	6505.6	7228.2	14515	9585.3	11005	3864.9	7458.3	17655	13858	6377.2	9042.9	12685	12484	8353.5
pme0281	C04831	ko00402	100-21-0	165.02	121.03	166.027	C8H6O4	[M-H]-	Terephthalic acid	Phenolic acids	Phenolic acids	100-21-0	141440	65409	89030	214420	224280	261820	276060	242560	133300	158840	128140	203970	134300	144240	150290
pme0428	C02919	--	90-50-6	237.08	103	238.084	C12H14O5	[M-H]-	3,4,5-Trimethoxycinnamic acid	Phenolic acids	Phenolic acids	90-50-6	3084.6	1478.5	2122.7	14870	13002	13925	7153.1	5063	4062.4	5678	5564.8	6180.1	6442.3	6089.8	4967.4
pme1816	C01821	--	906-33-2	353.09	191	354.095	C16H18O9	[M-H]-	Neochlorogenic acid (5-O-Caffeoylquinic acid)*	Phenolic acids	Phenolic acids	906-33-2	88286	88874	75618	56607	89781	46262	32757	255460	55726	43015	53037	52002	128920	105410	93123
pme2828	--	--	100-02-7	140	99	139.027	C6H5NO3	[M+H]+	4-Nitrophenol	Phenolic acids	Phenolic acids	100-02-7	5935300	5766000	5426500	4519300	4436500	5245900	7140600	7636400	7859400	7901500	7878500	7033500	6520600	5641400	8484400
pme3083	--	--	3342-77-6	164.04	120	165.043	C8H7NO3	[M-H]-	2-(Formylamino)benzoic acid	Phenolic acids	Phenolic acids	3342-77-6	600540	416030	463910	1523500	1578900	1538300	424490	473040	298240	576680	561860	538770	616480	743920	698560
pme3443	--	--	4206-58-0	207.07	192	208.074	C11H12O4	[M-H]-	Sinapinaldehyde	Phenolic acids	Phenolic acids	4206-58-0	71355	47013	54956	59413	70586	76297	111320	73982	58550	71152	71438	76154	55962	73147	57043
pme3472	--	--	497-76-7	271.09	107.6	272.09	C12H16O7	[M-H]-	Arbutin	Phenolic acids	Phenolic acids	497-76-7	8359.6	4008.2	8008.9	54370	59916	44410	6712.2	6051.7	4018	4430.1	4036.5	5215.7	15536	15649	20460
pmf0096	C08243	--	144-62-7	88.99	70.9	89.995	C2H2O4	[M-H]-	Oxalic acid	Phenolic acids	Phenolic acids	144-62-7	26209	29607	26511	71871	82184	76966	58928	39381	40639	36413	40679	31974	42592	30493	44938
pmf0319	--	--	2478-38-8	195.07	137	196.074	C10H12O4	[M-H]-	Acetosyringone	Phenolic acids	Phenolic acids	2478-38-8	3770	4393.5	3562.4	7349.8	11588	7586	5487.7	8877.7	4390.2	11389	11456	11193	4745.8	5497	5717.9
pmf0440	--	--	1963-36-6	163.08	91.1	162.068	C10H10O2	[M+H]+	4-MethoxycinnaMaldehyde	Phenolic acids	Phenolic acids	1963-36-6	22150	21209	17657	18924	22985	21564	24653	21769	25655	34870	35941	17154	22239	22187	24020
pmn001367	C10468	--	-	315.07	153.02	316.079	C13H16O9	[M-H]-	Protocatechuic acid-4-O-glucoside*	Phenolic acids	Phenolic acids	-	63800	48562	45151	69075	72754	83129	48480	40522	21971	31723	22663	30780	31024	46676	37591
pmn001463	--	--	-	753.22	547.1	754.232	C34H42O19	[M-H]-	3,6'-Disinapoylsucrose	Phenolic acids	Phenolic acids	-	1458600	975950	1062100	370560	447570	676060	482510	514950	322580	285100	295000	383720	528660	455750	493150
pmn001517	--	--	-	329.12	167	330.131	C15H22O8	[M-H]-	3,4,5-Trimethoxyphenyl-1-O-Glucoside	Phenolic acids	Phenolic acids	-	186150	122460	114430	124280	118050	114520	148050	111690	80152	40362	56306	46662	95846	86280	96092
pmn001519	--	--	-	335.04	124	336.048	C15H12O9	[M-H]-	Galloyl Methyl gallate	Phenolic acids	Phenolic acids	-	15210	14268	12545	12170	12567	13805	10776	11458	10316	10256	10539	10035	11983	12710	9607.1
pmn001669	--	--	20733-94-2	237.08	147	238.084	C12H14O5	[M-H]-	Methyl sinapate	Phenolic acids	Phenolic acids	20733-94-2	16124	11447	11885	6012.8	5786.6	6479.2	9201	12100	6275.6	9231.2	8574.9	8013	6809.8	8054.6	9345.2
pmn001681	--	--	5349-60-0	165.09	149.06	166.099	C10H14O2	[M-H]-	1-(4-Methoxyphenyl)-1-propanol	Phenolic acids	Phenolic acids	5349-60-0	58526	45847	49386	38217	44599	52328	72481	63386	36627	47897	47746	49497	37681	37483	46097
pmn001695	--	--	-	371.1	249.06	372.106	C16H20O10	[M-H]-	Trihydroxycinnamoylquinic acid	Phenolic acids	Phenolic acids	-	5578900	4185800	4434200	1008300	988590	989850	3331300	3422400	2204500	2112500	2017100	2113600	1964900	2394800	2372500
pmp000086	--	--	-	269.1	177.05	268.095	C13H16O6	[M+H]+	1-Feruloyl-sn-glycerol	Phenolic acids	Phenolic acids	-	170800	151650	94183	162530	146370	164140	207720	174930	234170	175070	167620	154290	146200	143650	141500
pmp000091	--	--	83008-46-2	445.15	177.05	444.142	C23H24O9	[M+H]+	1,3-O-Diferuloylglycerol	Phenolic acids	Phenolic acids	83008-46-2	10358	11486	9235	9415.4	5951.6	8084.1	23987	22306	35141	45752	40933	28034	17797	19733	16697
pmp001086	--	--	67-47-0	127.04	97	126.032	C6H6O3	[M+H]+	5-Hydroxymethylfurfural	Phenolic acids	Phenolic acids	67-47-0	459030	521340	539560	254460	273920	252060	395300	522180	455190	573670	533020	554290	396730	476770	421360
pmp001285	C12627	ko00944	85-44-9	149.02	65.04	148.016	C8H4O3	[M+H]+	Phthalic anhydride	Phenolic acids	Phenolic acids	85-44-9	155280	157250	156340	185400	170670	219170	183670	171190	208060	251690	220070	202140	174640	167730	177570
Zmhn000785	C00043	ko00520,ko01100	-	515.16	341.11	516.169	C19H32O16	[M-H]-	Di-O-Glucosylquinic acid	Phenolic acids	Phenolic acids	-	61530	67644	43603	27067	11115	15351	15431	10714	11149	15940	17436	14712	17867	15020	25580
Zmhn001358	--	--	-	299.08	137.02	300.084	C13H16O8	[M-H]-	4-O-Glucosyl-4-hydroxybenzoic acid	Phenolic acids	Phenolic acids	-	1199800	824290	882310	385540	316740	334710	875710	973300	655560	632040	654890	642040	511660	623310	635910
Zmhn001793	C10039	--	-	341.09	179.03	342.096	C15H18O9	[M-H]-	6-O-Caffeoyl-D-glucose	Phenolic acids	Phenolic acids	-	59222	30246	30721	89621	68837	53001	94271	84873	61874	58536	75355	51425	45288	49061	68139
Zmhn001926	--	--	60517-74-0	299.08	137.02	300.084	C13H16O8	[M-H]-	1-O-Salicyl-D-glucose	Phenolic acids	Phenolic acids	60517-74-0	1087800	956760	954530	381390	389590	363010	1024800	1039400	697400	625360	727870	647780	609500	551810	669020
Zmhn002422	C05625	ko00944,ko01100,ko01110	-	355.1	193.05	356.11	C16H20O9	[M-H]-	1-O-Feruloyl-D-Glucose	Phenolic acids	Phenolic acids	-	64888	41094	36990	36120	23760	40748	18326	30924	13024	16091	20173	15777	28278	26934	25420
HJAP026	C00954	ko00380,ko01100,ko04075	552-58-9	287.06	135	288.063	C15H12O6	[M-H]-	Eriodictyol (5,7,3',4'-Tetrahydroxyflavanone)	Flavonoids	Dihydroflavone	552-58-9	2373	4205	2977.2	9111.5	7598.6	8313.2	10994	7329.7	7323	4837.1	5832.3	4229.2	6454.3	6608.4	6364.9
Hmgp002121	C16308	ko00592,ko01110	14259-46-2	579.17	271	580.179	C27H32O14	[M-H]-	Naringenin-7-O-Rutinoside(Narirutin)	Flavonoids	Dihydroflavone	14259-46-2	15793	9167.3	13541	5055.6	9515.1	12210	4322.8	12853	8772.7	4832.6	6521.3	7257	7320.9	8090	9659.7
Hmgp002189	--	--	480-41-1	271.06	151	272.068	C15H12O5	[M-H]-	Naringenin (5,7,4'-Trihydroxyflavanone)	Flavonoids	Dihydroflavone	480-41-1	6300.5	3913.2	6861.3	20294	25321	18569	13716	12174	10530	9286.8	9262.9	8348.4	9138.5	11597	10813
Hmgp003086	C04444	ko00944	-	299.1	223.1	300.1	C17H16O5	[M-H]-	4'-Hydroxy-5,7-dimethoxyflavanone	Flavonoids	Flavanols	-	16179000	13541000	14439000	12529000	13090000	12879000	18917000	18120000	10925000	12893000	13263000	13618000	10007000	12184000	12059000
Hmlp002975	C02294	--	-	625.18	463.13	624.17	C28H32O16	[M+H]+	Chrysoeriol-6-C-glucoside-4'-O-glucoside	Flavonoids	Flavonoid	-	280500	150450	253720	176540	216740	158750	140570	147040	176830	166760	192940	125680	163510	179750	196300
Hmmp003156	C01672	ko00310,ko00480,ko00960,ko01100,ko01110	-	609.18	463.08	608.176	C31H28O13	[M+H]+	Hispidulin-7-O-(6''-O-p-Coumaroyl)Glucoside	Flavonoids	Flavonoid	-	978950	1026600	958140	405560	460600	674190	300760	339970	403110	423410	382710	295750	671370	491910	528250
Lmfn003760	C00334	ko00250,ko00330,ko00410,ko00650,ko00760,ko01100	17680-84-1	463.13	301.07	462.118	C22H22O11	[M+H]+	Hispidulin-7-O-Glucoside	Flavonoids	Flavonoid	17680-84-1	485290	422310	421760	26157	23366	23844	165400	247420	200320	276560	210090	147630	230680	199160	199050
Lmgp004959	C01026	ko00260,ko01100	-	639.19	331.08	638.184	C29H34O16	[M+H]+	Tricin-7-O-rutinoside*	Flavonoids	Flavonoid	-	4716700	4069600	4264400	3049300	2746600	3939400	246080	280720	263280	336670	312900	238060	2353800	2074800	1870600
Lmhp206353	C00065	ko00260,ko00261,ko00270,ko00460,ko00600,ko00630,ko00920,ko00970,ko01100,ko01110,ko01200,ko01230,ko02010	20310-89-8	595.16	313.07	594.158	C27H30O15	[M+H]+	Saponarin(Isovitexin-7-O-glucoside)	Flavonoids	Flavonoid	20310-89-8	76218	61116	55127	52396	60163	61714	52138	44518	44947	52803	82862	40969	70791	52643	51379
Lmjp002867	C06010	ko00290,ko00650,ko00660,ko00770,ko01100,ko01110,ko01210,ko01230	53766-40-8	639.19	331.08	638.185	C29H34O16	[M+H]+	Tricin-7-O-neohesperidoside*	Flavonoids	Flavonoid	53766-40-8	4584000	4235400	3951900	2768800	2732300	3957800	213140	268670	283750	372870	285220	227220	2190500	2126200	1686100
Lmjp003044	C00064	ko00220,ko00230,ko00240,ko00250,ko00630,ko00750,ko00910,ko00970,ko01100,ko01230,ko02010	-	493.13	331.08	492.127	C23H24O12	[M+H]+	Tricin-4'-O-glucoside	Flavonoids	Flavonoid	-	6585400	5501700	4633700	256420	342320	425960	272170	321120	383850	429930	379540	272670	1540400	1431100	1485900
Lmlp002990	C00474	ko00040,ko00740,ko01100	-	579.15	271.06	578.142	C30H26O12	[M+H]+	Apigenin-7-O-(6''-p-Coumaryl)glucoside	Flavonoids	Flavonoid	-	429160	507200	381440	140160	132680	170320	208590	212270	223820	238040	198100	193790	230140	263850	207940
Lmmn003398	C16759	--	17650-84-9	593.15	285.04	594.158	C27H30O15	[M-H]-	Kaempferol-3-O-rutinoside(Nicotiflorin)*	Flavonoids	Flavonoid	17650-84-9	31744	28707	32908	9692.3	6320.5	12882	10318	6050.6	5167.2	3791.8	6806.4	6286.7	8773.6	11491	7911.8
Lmnp002413	C03761	--	-	655.19	347.08	654.18	C29H34O17	[M+H]+	Syringetin-3-O-rutinoside	Flavonoids	Flavonoid	-	7315.6	3222	4911.7	12884	6198.3	5403.1	4484.9	3046.8	17779	18995	13905	22145	9735.1	6780.3	7182.2
Lmnp002584	C06337	ko01100	520-32-1	331.08	315.05	330.074	C17H14O7	[M+H]+	Tricin (5,7,4'-Trihydroxy-3',5'-dimethoxyflavone)	Flavonoids	Flavonoid	520-32-1	73962	68544	74623	1208700	1080500	1206700	19745	21578	28658	46924	43281	58528	411070	388640	370390
Lmnp102580	C08278	--	17306-46-6	579.17	271.07	578.164	C27H30O14	[M+H]+	Apigenin-7-O-neohesperidoside (Rhoifolin)	Flavonoids	Flavonoid	17306-46-6	386640	283990	365390	119800	127720	178760	129460	276160	240780	277800	204860	164540	196710	222450	215790
Lmpp003930	C00062	ko00220,ko00261,ko00330,ko00472,ko00970,ko01100,ko01110,ko01230,ko02010	520-34-3	299.06	284	300.063	C16H12O6	[M-H]-	Diosmetin (5,7,3'-Trihydroxy-4'-methoxyflavone)	Flavonoids	Flavonoid	520-34-3	179940	147180	147920	929750	884750	940410	131190	143730	65413	117550	103190	107940	268320	322660	292720
Lmsn002815	--	--	520-27-4	609.18	301	608.174	C28H32O15	[M+H]+	Diosmetin-7-O-rutinoside (Diosmin)*	Flavonoids	Flavonoid	520-27-4	2124500	1727000	1662900	984610	874820	1248800	567920	581490	757350	1015300	758600	591350	1150900	813380	948070
Lmsp004749	C14765	ko00591	-	403.1	367.08	402.095	C20H18O9	[M+H]+	Apigenin-8-C-Arabinoside	Flavonoids	Flavonoid	-	5867.9	6196.4	5482.5	18709	11442	11936	9472.4	9511.3	13760	24609	28499	10165	16277	12585	10902
Lmtp002474	--	--	-	655.19	331.08	654.18	C29H34O17	[M+H]+	Tricin-7-O-(2''-O-glucosyl)glucoside	Flavonoids	Flavonoid	-	168500	108130	139740	14972	24417	33410	13770	9820.4	14896	18186	26637	13801	55194	46135	40866
Lmtp002642	--	--	-	669.18	331.08	668.174	C33H32O15	[M+H]+	Tricin-7-O-(2''-feruloyl)glucoside	Flavonoids	Flavonoid	-	148680	157010	147290	20492	18496	24420	8080.3	12211	11429	8698.1	7080.3	5963.9	53671	44200	42797
Lmzp004885	--	--	32769-01-0	493.13	331.08	492.127	C23H24O12	[M+H]+	Tricin-7-O-Glucoside	Flavonoids	Flavonoid	32769-01-0	2352100	2001500	1961500	106040	136630	155060	103120	120710	129520	291330	148360	139740	643200	865360	602490
mws0047	C14762	ko00591	-	699.19	331.08	698.185	C34H34O16	[M+H]+	Tricin-7-O-(2''-Sinapoyl)glucoside	Flavonoids	Flavonoid	-	361510	304400	341800	58181	47111	63217	8386.9	9845	12136	11538	9504	7534.2	112960	104250	89078
mws0048	C14826	ko00591,ko01100	-	497.14	331.08	496.137	C26H24O10	[M+H]+	Tricin-4'-O-syringyl alcohol	Flavonoids	Flavonoid	-	3710	3949	5688.2	5264.2	5069.8	5228.3	7962.9	8533.6	16085	34173	25822	30428	14872	12430	11159
mws0058	--	--	-	607.17	299	608.174	C28H32O15	[M-H]-	Chrysoeriol-7-O-rutinoside	Flavonoids	Flavonoid	-	1231000	978290	966550	423700	556010	660960	538910	508870	268030	384450	316060	312010	454430	595260	507410
mws0059	C01235	ko00052,ko01100	-	561.12	329.1	562.132	C26H26O14	[M-H]-	Tricin-7-O-(2''-Malonyl)rhamnoside	Flavonoids	Flavonoid	-	3095.3	2142.7	2413.8	2894.4	3829.5	2461.6	3048.4	2142.9	2121.6	7694.2	9471.8	14621	4381.3	3613.1	4629.8
mws0061	C01742	--	32769-00-9	491.12	329.1	492.127	C23H24O12	[M-H]-	Tricin-5-O-Glucoside	Flavonoids	Flavonoid	32769-00-9	22857	18093	19055	21006	25534	23568	39582	37943	43826	38319	38033	85581	24370	33932	27492
mws0064	C00089	ko00052,ko00500,ko01100,ko01110,ko02010	-	523.12	329.2	524.132	C27H24O11	[M-H]-	Tricin-4'-O-eudesmic acid	Flavonoids	Flavonoid	-	8165.6	8183.6	7436.1	9787.5	9434.9	9307.6	9410.8	8139.5	6836.5	10747	12480	14218	6870	10135	10539
mws0091	C00021	ko00270,ko01100,ko01230	552-57-8	579.17	271.01	578.164	C27H30O14	[M+H]+	Apigenin-7-O-rutinoside (Isorhoifolin)	Flavonoids	Flavonoid	552-57-8	431660	353080	342090	141320	105150	156250	187680	205390	191260	252750	207600	185280	226740	271070	186860
mws0913	--	--	26544-34-3	565.16	271.1	564.148	C26H28O14	[M+H]+	Apiin	Flavonoids	Flavonoid	26544-34-3	6282.3	12746	8228.3	37119	31836	57253	25461	12865	12592	22396	14977	15981	23364	26615	20008
mws1066	--	--	1447-88-7	301.07	286.05	300.063	C16H12O6	[M+H]+	Hispidulin (5,7,4'-Trihydroxy-6-methoxyflavone)*	Flavonoids	Flavonoid	1447-88-7	72854	68806	57176	367650	340760	363940	38905	48834	45163	65176	51420	54861	165150	133980	151780
mws1292	--	--	-	527.15	331.08	526.148	C27H26O11	[M+H]+	Salcolin A	Flavonoids	Flavonoid	-	19708	18781	26470	24657	24695	23552	25161	25658	42956	141890	117090	130250	43673	41613	43315
mws1299	--	--	-	527.15	331.08	526.148	C27H26O11	[M+H]+	Salcolin B	Flavonoids	Flavonoid	-	24092	22633	29942	24892	29009	24439	28363	35219	49271	172870	143970	180780	60744	58429	59014
mws1329	--	--	25694-72-8	595.17	449.1	594.158	C27H30O15	[M+H]+	Luteolin-7-O-neohesperidoside (Lonicerin)*	Flavonoids	Flavonoid	25694-72-8	70434	66521	80362	22367	20849	44139	12929	19852	23496	18845	24384	17856	37987	38822	35333
mws1434	--	--	38665-01-9	609.18	463.12	608.174	C28H32O15	[M+H]+	Diosmetin-7-O-Neohesperidoside (Neodiosmin)*	Flavonoids	Flavonoid	38665-01-9	943140	754770	810600	372550	363780	487050	264910	320590	335560	384720	289800	249980	392790	453380	454280
mws1608	--	--	491-71-4	301.07	286.08	300.063	C16H12O6	[M+H]+	Chrysoeriol*	Flavonoids	Flavonoid	491-71-4	61547	72139	64467	367480	362560	374350	38409	52429	46576	61163	50576	42739	147430	137850	142440
mws1661	C12630	ko00944	-	449.11	287.06	448.101	C21H20O11	[M+H]+	Kaempferol-4'-O-glucoside	Flavonoids	Flavonoid	-	189700	158360	169180	22213	13853	20571	77665	46873	75771	78326	84473	66668	82782	72747	66623
pma6389	C08064	--	-	595.16	287.05	594.158	C27H30O15	[M+H]+	Kaempferol-3-O-rhamnosyl(1→2)glucoside	Flavonoids	Flavonoid	-	91083	49555	91281	32374	26487	40600	21433	10169	22286	28530	33102	14734	54301	48917	41744
pmb0631	--	--	-	611.16	449.11	610.153	C27H30O16	[M+H]+	Orientin-2''-O-galactoside	Flavonoids	Flavonoid	-	30274	24751	18905	16375	10745	17625	26515	28930	24162	31655	34109	29584	18602	12505	14602
pmb0636	--	--	-	595.17	433.12	594.158	C27H30O15	[M+H]+	"Vitexin-2""-O-galactoside"	Flavonoids	Flavonoid	-	136590	140150	196580	132970	204920	133410	79363	39113	94037	83187	99092	66395	113220	147040	112350
pmb0676	--	--	-	655.18	331.06	654.18	C29H34O17	[M+H]+	Tricin-5,7-O-diglucoside	Flavonoids	Flavonoid	-	47120	68580	44622	39255	22807	57404	3673.3	11387	8221.9	7443.2	9535.6	3800.1	20645	16364	17307
pmb0678	C01613	ko00052,ko01100	-	579.13	331.08	578.127	C26H26O15	[M+H]+	Tricin-7-O-(6''-O-malonyl)glucoside	Flavonoids	Flavonoid	-	25031	22809	23863	14934	11419	13779	10172	2818.1	7779.7	12296	9472.7	28139	16553	18227	11151
pmb0681	--	--	19416-87-6	595.17	313.07	594.158	C27H30O15	[M+H]+	Isosaponarin(Isovitexin-4'-O-glucoside)	Flavonoids	Flavonoid carbonoside	19416-87-6	74182	76804	61399	51969	74409	55571	16273	36732	38401	69360	36396	38818	62790	44435	52506
pmb0713	C00385	ko00230,ko00232,ko01100,ko01110	-	595.17	449.11	594.158	C27H30O15	[M+H]+	Luteolin-6-C-rhamnoside-7-O-glucoside	Flavonoids	Flavonoid carbonoside	-	84169	74257	66400	27511	26386	48898	20835	24414	30877	15595	31728	19242	43915	40628	32268
pmb0725	C00755	ko00998,ko01100,ko01110	-	625.18	463.13	624.169	C28H32O16	[M+H]+	Hispidulin-8-C-(2''-O-glucosyl)glucoside	Flavonoids	Flavonoid carbonoside	-	303770	228000	259340	175560	261740	178040	123670	59513	169640	141200	168880	125100	192930	196540	154880
pmb0736	C05852	ko00360,ko01100	-	565.16	433.11	564.148	C26H28O14	[M+H]+	Apigenin-6-C-(2''-xylosyl)glucoside	Flavonoids	Flavonoid carbonoside	-	306980	263130	290730	221560	246130	259610	139780	205580	215660	259570	207550	155960	233120	244750	172390
pmb0738	C10475	--	-	565.16	427.1	564.148	C26H28O14	[M+H]+	Apigenin-6-C-(2''-glucosyl)arabinoside	Flavonoids	Flavonoid carbonoside	-	847980	865640	679180	738120	697590	757640	498400	640460	722280	853270	680050	589010	710730	692110	580560
pmb0745	C03079	--	-	565.16	457.11	564.148	C26H28O14	[M+H]+	Apigenin-8-C-(2''-glucosyl)arabinoside	Flavonoids	Flavonoid carbonoside	-	1618300	1462300	1251800	1422400	1148000	1560100	698730	746480	1026900	1097100	952290	639020	1106300	1191600	1141800
pmb3002	C00437	ko00220,ko01100,ko01110,ko01210,ko01230	3681-93-4	431.1	311	432.106	C21H20O10	[M-H]-	Apigenin-8-C-Glucoside (Vitexin)*	Flavonoids	Flavonoid carbonoside	3681-93-4	239800	180900	157950	140620	184630	164170	55580	64504	37040	48631	52837	42975	66080	84895	104850
pmb3032	C00475	ko00240,ko01100,ko02010	52012-29-0	565.16	409.09	564.123	C26H28O14	[M+H]+	Isoschaftoside	Flavonoids	Flavonoid carbonoside	52012-29-0	1120800	871500	855770	768840	867310	856640	543270	581170	845550	762480	654320	786950	693750	643120	524630
pmb3042	C00299	ko00240,ko01100,ko02010	28608-75-5	449.11	299.2	448.101	C21H20O11	[M+H]+	Luteolin-8-C-glucoside (Orientin)	Flavonoids	Flavonoid carbonoside	28608-75-5	77084	40433	49514	55222	64848	43919	25926	18087	33503	33780	50571	27105	41548	56090	36570
pmb3053	C00103	ko00010,ko00040,ko00052,ko00500,ko00520,ko00523,ko00561,ko01100,ko01110	29702-25-8	431.1	311	432.106	C21H20O10	[M-H]-	Apigenin-6-C-glucoside (Isovitexin)*	Flavonoids	Flavonoid carbonoside	29702-25-8	238000	194400	175150	199240	174090	145940	67839	46844	42948	43074	52354	44053	91527	112280	111310
pmc1990	C00212	ko00230,ko01100,ko02010	4261-42-1	447.09	357.1	448.101	C21H20O11	[M-H]-	Luteolin-6-C-glucoside (Isoorientin)	Flavonoids	Flavonoid carbonoside	4261-42-1	139750	79378	110770	89214	123950	92577	50063	55224	34891	37676	63271	34329	60779	72573	58280
pme0368	C01226	ko00592,ko01100,ko01110	-	581.15	515.4	580.143	C26H28O15	[M+H]+	Orientin-6-C-arabinoside	Flavonoids	Flavonoid carbonoside	-	148960	114350	97938	80026	116820	95482	14719	15692	25271	13290	21729	9783.9	84630	64950	62443
pme0376	C16316	ko00592	-	581.15	431.3	580.143	C26H28O15	[M+H]+	Orientin-7-O-arabinoside	Flavonoids	Flavonoid carbonoside	-	81101	45734	60989	56781	40182	42788	11935	6433.6	10054	9047	13330	5674.5	35230	41722	25940
pmf0472	C14766	ko00591	-	801.22	207.1	800.216	C38H40O19	[M+H]+	Chrysoeriol-8-C-glucoside-7-O-(6''-feruloyl)glucoside	Flavonoids	Flavonoid carbonoside	-	85542	64065	45680	29140	22003	36006	43512	35563	45216	55565	55815	45834	49251	47458	31901
pmp000001	C16326	ko00592	-	771.21	177.1	770.206	C37H38O18	[M+H]+	Vitexin-7-O-(6''-feruloyl)glucoside	Flavonoids	Flavonoid carbonoside	-	95262	50487	59326	65503	54975	78762	46439	50866	69342	78254	82932	34430	81342	71672	67111
pmp000233	--	--	6980-25-2	463.12	313.07	462.116	C22H22O11	[M+H]+	Swertiajaponin	Flavonoids	Flavonoid carbonoside	6980-25-2	239270	166190	223860	150850	221910	208620	15232	21976	23409	18976	17709	19390	111570	140260	102970
pmp000234	--	--	61360-94-9	595.17	577.16	594.158	C27H30O15	[M+H]+	Vitexin-2''-O-glucoside	Flavonoids	Flavonoid carbonoside	61360-94-9	38664	20786	39019	19010	11864	20892	1533.1	1288.3	8258.3	8032.9	3030.5	8219.4	12938	9561.9	8346
pmp000235	C01089	ko00072,ko00650,ko01100	-	639.15	493.1	638.139	C28H30O17	[M+H]+	Isorhamnetin-3-O-glucuronide-7-O-rhamnoside	Flavonoids	Flavonols	-	5330100	5131800	4719000	3671600	2843100	4479900	140650	225000	240260	310140	260940	238170	2667100	2290600	2098000
pmp001079	C00430	ko00260,ko00860,ko01100,ko01110,ko02010	201463-36-7	477.07	301.04	478.075	C21H18O13	[M-H]-	Quercetin-4′-O-glucuronide	Flavonoids	Flavonols	201463-36-7	79635	74364	59509	44389	59102	50253	52306	55122	47452	50360	44633	42882	67472	64906	50573
pmp001080	C01996	ko00564	32602-81-6	595.17	287.05	594.158	C27H30O15	[M+H]+	Kaempferol-3-O-neohesperidoside*	Flavonoids	Flavonols	32602-81-6	59458	40562	41831	33255	23582	39531	12184	14951	18640	27428	18978	20209	35625	30430	23181
pmp001106	C03618	ko00630,ko00660,ko01100,ko01200	5041-82-7	479.12	317.06	478.111	C22H22O12	[M+H]+	Isorhamnetin-3-O-Glucoside	Flavonoids	Flavonols	5041-82-7	163500	83250	111110	7301.1	20529	23296	11999	11307	15016	27334	26063	17944	43261	61606	45077
pmp001127	C00073	ko00270,ko00966,ko00970,ko01100,ko01110,ko01210,ko01230	-	489.11	285.04	490.111	C23H22O12	[M-H]-	Kaempferol-3-O-(6''-acetyl)glucoside	Flavonoids	Flavonols	-	20900	21841	18336	18560	21217	20610	15424	17127	13321	10949	17746	13729	21293	22037	13660
Xmyp005654	C08304	--	153-18-4	609.15	301	610.153	C27H30O16	[M-H]-	Quercetin-3-O-rutinoside (Rutin)	Flavonoids	Flavonols	153-18-4	33282	17415	30573	7548.3	13467	26618	10937	9015.8	4952.4	7808	8037.5	7061.8	8086.6	12963	12515
Zmcp003989	C01042	ko00250,ko01100	482-36-0	463.09	300	464.095	C21H20O12	[M-H]-	Quercetin-3-O-galactoside (Hyperin)	Flavonoids	Flavonols	482-36-0	47190	22922	22220	17023	16656	14101	26904	25045	13817	14406	14794	13330	21367	21781	18994
Zmjp003031	C00780	ko00380,ko01100	482-35-9	463.09	300.03	464.095	C21H20O12	[M-H]-	Quercetin-3-O-glucoside (Isoquercitrin)*	Flavonoids	Flavonols	482-35-9	17690	19626	8328.1	5773.6	11895	10554	21611	17245	7242.9	7274.3	8352.6	5737.2	14558	18512	15848
Zmjp003291	C01132	ko00052,ko01100	23627-87-4	447.09	285	448.101	C21H20O11	[M-H]-	Kaempferol-3-O-galactoside (Trifolin)	Flavonoids	Flavonols	23627-87-4	114640	84808	89329	5235.4	10535	3292.3	44460	53492	33186	23620	22996	23289	29143	33450	32912
Zmxp004503	--	--	491-50-9	463.09	300.7	464.095	C21H20O12	[M-H]-	Quercetin-7-O-glucoside*	Flavonoids	Flavonols	491-50-9	21646	16222	5675.6	6207.6	10220	5044.5	13278	9694.2	10632	9350.6	9367.2	3086	10469	12864	9748.2
Zmxp005470	--	--	572-32-7	345.1	177.2	344.09	C18H16O7	[M+H]+	Ayanin (3',5-Dihydroxy-3,4',7-Trimethoxyflavone)	Flavonoids	Flavonols	572-32-7	32440	29280	24632	6649.7	5830.1	10138	12834	14090	20944	11615	17580	9948.2	16591	13596	11985
mws0005	C06672	--	61-54-1	161.11	144	160.1	C10H12N2	[M+H]+	Tryptamine	Alkaloids	Plumerane	61-54-1	69039	55106	43369	163770	154210	178560	352890	237840	359770	310410	262210	207590	172060	167190	170500
pmb0774	C08365	--	-	177.1	160.3	176.095	C10H12N2O	[M+H]+	N-Hydroxytryptamine*	Alkaloids	Phenolamine	-	2370600	2012700	2184500	879490	876550	1047300	2694100	2404600	3631800	3196400	2312700	2197800	2008800	1894400	2159100
pme2024	--	--	50-67-9	177.1	160	176.095	C10H12N2O	[M+H]+	Serotonin*	Alkaloids	Plumerane	50-67-9	4085100	3353700	3964000	1673600	1565200	1854900	4529800	4301600	6240700	4784000	4316200	3478900	3597300	3263500	3638800
mws0018	C16322	ko00592,ko01110	71-44-3	203.22	83	202.216	C10H26N4	[M+H]+	Spermine	Alkaloids	Phenolamine	71-44-3	3257100	3259700	3064300	2465500	2565500	2567000	4103100	4366900	5144000	5154200	4322100	4355100	3770600	3223000	3379700
Zmtn001624	C00003	ko00190,ko00730,ko00760,ko01100	574-17-4	188.04	144.05	189.043	C10H7NO3	[M-H]-	N-Acetylisatin	Alkaloids	Plumerane	574-17-4	77967	37224	73719	186840	219100	169460	183530	225940	159920	171550	185240	142760	130010	150100	143710
pme1651	C10114	--	87-51-4	176.1	130.1	175.063	C10H9NO2	[M+H]+	Indole 3-acetic acid (IAA)	Alkaloids	Plumerane	87-51-4	2014400	1807200	1683500	1824800	1720000	1601000	1879400	2176700	2644100	2598600	2219200	2039500	1819400	1706600	1662600
Lmyp003387	C00079	ko00360,ko00400,ko00460,ko00940,ko00960,ko00966,ko00970,ko00998,ko01100,ko01110,ko01210,ko01230,ko02010	246867-17-4	192.07	146.06	191.058	C10H9NO3	[M+H]+	2-Oxo-3,4-dihydro-1H-quinoline-3-carboxylic acid	Alkaloids	Alkaloids	246867-17-4	386560	319480	341930	175880	154900	156000	228620	225250	328740	334580	504040	288720	232860	251400	311240
pmb0818	--	--	3471-31-6	206.1	147.5	205.074	C11H11NO3	[M+H]+	Methoxyindoleacetic acid	Alkaloids	Plumerane	3471-31-6	170820	143460	126210	137990	123360	141210	224340	210940	308410	339180	224450	220420	240750	180100	142790
Zmbp002538	C04024	ko00944	-	205.1	146.06	204.09	C11H12N2O2	[M+H]+	1-Methoxy-indole-3-acetamide	Alkaloids	Alkaloids	-	6891000	7309400	6447200	7615300	5927600	6538700	11085000	10015000	14010000	14558000	10358000	9526000	7976800	7985200	7357000
mws1105	--	--	87-52-5	175.12	130	174.116	C11H14N2	[M+H]+	Gramine	Alkaloids	Alkaloids	87-52-5	14063	9431.9	9181.3	24388	14290	13198	9236.4	19471	12082	16666	21918	15699	15808	8968	12712
Hmmp001310	C00383	ko00061,ko00240,ko00410,ko01100,ko01212	1204-06-4	188.07	118.07	187.063	C11H9NO2	[M+H]+	3-Indoleacrylic acid	Alkaloids	Alkaloids	1204-06-4	5175700	4937200	5137400	4889600	4396200	4502600	8800800	6848100	9707500	10518000	7357200	6994600	5868900	6226700	5920000
mws1383	C08362	ko00061	1086-80-2	243.09	145	242.08	C12H10N4O2	[M+H]+	Lumichrome	Alkaloids	Alkaloids	1086-80-2	38054	37831	21038	43731	42931	48030	28271	26544	37636	36177	30639	22253	42862	35298	24538
pmb0130	C20356	--	3551-18-6	203.12	144	202.111	C12H14N2O	[M+H]+	Acetryptine	Alkaloids	Phenolamine	3551-18-6	31263	23625	22307	24632	25577	25177	13002	12586	11367	9718.1	13396	7651.8	17753	20545	22888
pmb0490	C05631	ko00941,ko01100,ko01110	34136-53-3	235.14	147.04	234.137	C13H18N2O2	[M+H]+	p-Coumaroylputrescine	Alkaloids	Phenolamine	34136-53-3	90937	79915	81755	338910	268210	280990	658740	546030	935640	710520	536690	481000	387500	317610	256230
Hmlp002408	C21297	--	27625-86-1	328.1	148.03	327.095	C14H17NO8	[M+H]+	HBOA-2-O-glucoside	Alkaloids	Alkaloids	27625-86-1	69955	58571	88664	7620.1	13133	6059.7	15279	29565	26108	8044.9	5077.5	18402	27647	27853	20479
Lmlp003161	C00652	--	501-13-3	265.15	177.06	264.147	C14H20N2O3	[M+H]+	N-Feruloylputrescine	Alkaloids	Phenolamine	501-13-3	553690	486690	722310	2047100	1928300	1786700	2510000	1868900	2969700	3726200	2809800	1417300	1826600	1966500	1480500
Lmmp002013	C15513	--	-	267.17	179.07	266.163	C14H22N2O3	[M+H]+	Dihydroferuloylputrescine	Alkaloids	Phenolamine	-	7979.6	11041	9262.7	9222.4	10786	7871.2	23814	17645	29021	14192	7200.3	4931	10581	16254	14613
pmb0064	C01762	ko00230,ko00232,ko01100,ko01110,ko02010	18607-79-9	374.11	198.08	373.101	C15H19NO10	[M+H]+	2,4-Dihydroxy-7-methoxy-1,4-benzoxazin-3(4H)-one glucoside (DIMBOA glucose)	Alkaloids	Alkaloids	18607-79-9	5262800	3522300	3616700	1298000	2117000	1780400	8111000	8398200	10619000	8639600	6247800	5780000	4499300	4744800	3985800
XMP2150	--	--	-	374.11	198.07	373.101	C15H19NO10	[M+H]+	HMBOA-O-HexA	Alkaloids	Alkaloids	-	6702800	6637500	6899000	3102600	2262500	2504700	12730000	12111000	14642000	14788000	6999500	8247300	8740300	7991100	7956500
Lmyp003301	C02989	ko00270	-	358.11	178.05	357.106	C15H19NO9	[M+H]+	4-O-Methyl-DIBOA-Glucoside	Alkaloids	Alkaloids	-	1552300	2182000	1422200	237420	326660	325860	1164300	779550	1977900	1416700	1549000	1988500	1180400	999220	1114200
pmp001245	--	--	85927-25-9	280.15	221.08	280.138	C15H22NO4+	[M]+	Feruloylcholine	Alkaloids	Alkaloids	85927-25-9	16747	8543.9	5559.2	35184	17564	25716	9019	9996.5	3085.2	33694	11531	9162.4	21192	13981	14271
pmf0541	--	--	517-89-5	287.09	155	288.1	C16H16O5	[M-H]-	Shikonin	Alkaloids	Alkaloids	517-89-5	188630	237660	234900	214950	214210	213270	194860	203720	220000	234860	264830	218630	249920	277980	241220
pmp001214	--	--	18696-26-9	310.16	251.09	310.147	C16H24NO5+	[M]+	Sinapine	Alkaloids	Alkaloids	18696-26-9	11517	20946	25090	18166	13241	29317	21194	29745	23298	70371	33279	34666	26262	28517	28517
pma2172	C01595	ko00591,ko01040,ko01100	20384-14-9	268.13	121	267.126	C17H17NO2	[M+H]+	Cinnamoyltyramine	Alkaloids	Alkaloids	20384-14-9	5007.9	3970.8	5596.8	7867.2	7323.7	8332.3	5305	5344.7	6628.9	12365	13904	9465.3	5978.3	5052.9	6192.4
pmp001252	--	--	36417-86-4	284.13	147.04	283.121	C17H17NO3	[M+H]+	p-Coumaroyltyramine	Alkaloids	Phenolamine	36417-86-4	13465	9448.2	6811.6	9713	7701.6	9751.5	15720	15314	24146	25548	19442	15713	19998	14797	12680
Lmqn000780	C00379	ko00040,ko01100,ko02010	528-04-1	606.08	384.98	607.082	C17H27N3O17P2	[M-H]-	Uridine 5'-diphospho-N-acetylglucosamine	Alkaloids	Alkaloids	528-04-1	6183	6193.5	4700.8	5776.7	6404.8	4755.1	4346.4	6189.7	4055.2	4366.7	3222.9	2209.3	5224.4	4188.7	4612.6
mws1433	C06156	ko00520,ko01100	66648-43-9	314.14	177.05	313.131	C18H19NO4	[M+H]+	N-Feruloyltyramine	Alkaloids	Phenolamine	66648-43-9	5488.9	7420.3	3338.1	5726	2479.6	3559.1	7355.4	11982	8490.6	12443	8653.8	6979.3	12572	8454.2	7418.2
pmb0489	C19615	ko00073,ko01100	-	397.2	147.04	396.19	C19H28N2O7	[M+H]+	N-Glucosyl-p-coumaroylputrescine	Alkaloids	Phenolamine	-	15263	9600.7	18795	38354	40560	39538	56328	38373	51878	46877	64274	45205	38355	38964	29938
pmb2211	--	--	4292-10-8	343.3	240.7	342.288	C19H38N2O3	[M+H]+	Cocamidopropyl betaine	Alkaloids	Alkaloids	4292-10-8	165680	181290	184160	188950	196520	225300	195080	193290	193580	199150	198660	189780	187680	169990	161850
pmb0770	C00170	ko00270,ko00908,ko01100	68573-23-9	353.15	177.1	352.142	C20H20N2O4	[M+H]+	N-Feruloylserotonin	Alkaloids	Phenolamine	68573-23-9	112410	80652	64281	81502	65854	83157	65243	61842	81593	68822	61651	64580	81915	67671	62204
pmb1912	--	--	2800-34-2	474.17	327	473.166	C20H23N7O7	[M+H]+	10-Formyltetrahydrofuran	Alkaloids	Alkaloids	2800-34-2	3457500	2960200	3714100	4883100	4463500	5580300	2434100	2602400	3511600	3545600	2370400	1530600	4005300	3425100	2501600
Rfmf07573	C17140	--	-	506.2	182.1	505.143	C20H27NO14	[M+H]+	DIBOA-Glc-Glc	Alkaloids	Alkaloids	-	12434	14596	11130	7023.6	7590.8	10260	9971.3	8450.7	13510	16474	10431	10045	9517.9	11483	7082.4
mws0983	C22007	--	111-58-0	326.31	62.06	325.298	C20H39NO2	[M+H]+	N-Oleoylethanolamine	Alkaloids	Alkaloids	111-58-0	1390700	1309800	1261800	4404900	4104300	4285200	1266500	1302000	1375300	2182500	1638400	1404700	2205400	2051300	1938100
Lmhp005550	--	--	42369-86-8	441.2	177.05	440.195	C24H28N2O6	[M+H]+	N,N'-Diferuloylputrescine	Alkaloids	Phenolamine	42369-86-8	3747.8	2362.6	3403.8	5313.2	2575.9	6892.7	3749.9	1788.5	5435.8	7296.4	5380.2	3822.4	3623.3	4187.6	2571
Xmzn007677	--	--	113-15-5	580.36	506.33	581.264	C33H35N5O5	[M-H]-	Ergotamine	Alkaloids	Alkaloids	113-15-5	22918000	19193000	22174000	20724000	21955000	20155000	28505000	26694000	24257000	18322000	18926000	19318000	16627000	20789000	20945000
pmb0492	C17412	ko00130,ko01110	-	584.28	325	583.268	C34H37N3O6	[M+H]+	N',N'',N'''-p-Coumaroyl-cinnamoyl-caffeoyl spermidine	Alkaloids	Phenolamine	-	43187	34770	45817	58975	49300	49124	32286	33275	41930	56042	29394	27317	36494	48359	47501
pme3005	--	--	68-12-2	74.05	46.2	73.053	C3H7NO	[M+H]+	N,N-Dimethylformamide	Alkaloids	Alkaloids	68-12-2	73679	90580	73287	41800	39228	49703	43515	66569	87837	77185	44650	43251	77286	63014	69170
pme2433	C05623	ko00944,ko01100,ko01110	111-42-2	106.09	88	105.079	C4H11NO2	[M+H]+	Diethanolamine	Alkaloids	Alkaloids	111-42-2	332830	285280	305340	239700	262840	206430	174540	159580	154110	127800	133260	160720	212210	243630	234500
pme2292	C17762	--	110-60-1	89.11	72.08	88.1	C4H12N2	[M+H]+	Putrescine	Alkaloids	Phenolamine	110-60-1	175030	158520	163480	155620	153380	131830	99538	103760	111400	127430	96244	113360	149030	132170	128540
pmb0782	--	--	110-89-4	86.1	69.2	85.089	C5H11N	[M+H]+	Piperidine	Alkaloids	Alkaloids	110-89-4	185750	172700	188770	256010	213730	277440	187950	171050	279100	331860	188230	174970	198370	203540	209370
mws0191	C00137	ko00052,ko00053,ko00562,ko01100,ko01110,ko02010,ko04070	107-43-7	118.09	59	117.079	C5H11NO2	[M+H]+	Betaine	Alkaloids	Alkaloids	107-43-7	4398900	3881500	4055100	7458700	6602900	7132800	3652100	3602200	4058600	4470700	3880800	3327300	4954500	5148700	4673000
pmb0484	C01451	ko00010	62-49-7	104.1	60.1	103.091	C5H13NO	[M+H]+	Choline	Alkaloids	Alkaloids	62-49-7	17521000	17398000	16510000	27642000	26215000	27447000	19565000	19571000	21307000	22065000	18268000	17365000	21614000	20577000	21096000
pme1841	--	--	462-94-2	103.12	86.1	102.116	C5H14N2	[M+H]+	Cadaverine	Alkaloids	Phenolamine	462-94-2	138810	142510	162780	9372.3	10666	10455	169320	172500	177140	58862	70031	60106	90976	80702	77493
pmb0501	--	--	306-60-5	131.13	114.1	130.122	C5H14N4	[M+H]+	Agmatine	Alkaloids	Phenolamine	306-60-5	41219	47835	45737	7338.9	4554.4	6089	8651.5	11493	10572	19222	12169	14713	16077	17563	17849
pmb1754	C02717	--	107-73-3	184	125	184.073	C5H15NO4P+	[M]+	O-Phosphocholine	Alkaloids	Alkaloids	107-73-3	597310	665420	568360	116810	93875	108610	815210	735730	774020	735120	877610	676700	494060	481580	535950
pmb0812	--	--	645-65-8	127.1	81.2	126.043	C5H6N2O2	[M+H]+	Imidazole-4-acetate	Alkaloids	Plumerane	645-65-8	125610	133660	135010	109890	134900	141270	100350	83506	163290	128820	95426	94310	97013	101730	99747
pma3649	C00387	ko00230,ko01100,ko02010	106-60-5	132.1	86.1	131.058	C5H9NO3	[M+H]+	5-Aminolevulinate*	Alkaloids	Alkaloids	106-60-5	407810	336670	358760	1798500	1835300	1632100	581890	707710	542970	631850	593490	564220	932770	900960	925160
mws0982	--	--	501-75-7	126.1	68	125.095	C6H11N3	[M+H]+	1-Methylhistamine	Alkaloids	Alkaloids	501-75-7	45218	39304	33921	40882	38055	46256	39844	42228	43969	36846	33067	43281	43189	41863	46721
pma2987	--	--	501-28-0	142.1	124.09	141.09	C6H11N3O	[M+H]+	Histidinol	Amino acids and derivatives	Amino acids and derivatives	501-28-0	2291600	1861900	2040200	1824200	1884600	1743100	3351700	3060000	3484000	4037300	3334400	2952000	2476900	2645700	2551200
mws1346	C00669	ko00480,ko01100	542-32-5	162.08	98	161.069	C6H11NO4	[M+H]+	DL-2-Aminoadipic acid	Alkaloids	Alkaloids	542-32-5	481620	448290	468270	1355400	1331200	1487200	722980	777420	804160	712320	610120	610760	813350	805050	803850
pmp001198	--	--	197449-09-5	132.1	57.1	131.095	C6H13NO2	[M+H]+	6-Deoxyfagomine	Alkaloids	Alkaloids	197449-09-5	280860	237140	221050	290130	297490	250210	192970	215670	316740	330020	263700	207110	254900	279500	254330
pme2693	--	--	18233-70-0	131.12	114.09	130.111	C6H14N2O	[M+H]+	N-Acetylputrescine	Alkaloids	Phenolamine	18233-70-0	59231	53818	38163	5334.3	5675.8	3948.2	11978	17529	8500	15036	20021	16496	17241	13792	15330
pme1691	--	--	60-31-1	147.13	87.2	146.118	C7H16NO2	[M+H]+	Acetylcholine	Alkaloids	Alkaloids	60-31-1	104150	94016	100050	163740	153290	167640	173630	174410	192720	195550	191780	158240	156460	150650	153800
mws0017	C01152	ko00340,ko01100	124-20-9	146.17	72.2	145.158	C7H19N3	[M+H]+	Spermidine	Alkaloids	Phenolamine	124-20-9	5765	6705.4	5281.3	5758.8	5575	4410.8	4545.7	3599.9	4007.1	4286.6	4836.7	4209.4	6627.2	5956	5177.2
mws0146	--	--	93-60-7	138.05	78	137.048	C7H7NO2	[M+H]+	Nicotinic Acid Methyl Ester(Methyl Nicotinate)	Alkaloids	Alkaloids	93-60-7	643270	560580	586530	379390	345200	485780	429860	580230	624640	648930	458770	568530	500830	504660	465270
pme2268	--	--	535-83-1	138.05	94.07	137.048	C7H7NO2	[M+H]+	Trigonelline	Alkaloids	Alkaloids	535-83-1	5899000	5153800	5796400	1357500	1388900	1352900	2010800	1854400	2117600	1921000	2045500	1866900	2694800	2628900	2692100
pme1738	C12626	ko00944	1005-24-9	138.08	95	137.071	C7H9N2O	[M+H]+	3-Carbamyl-1-methylpyridinium(1-Methylnicotinamide)	Alkaloids	Alkaloids	1005-24-9	3786.6	2115.5	2353.5	17529	13733	17533	3611.1	2953	4603.2	11799	6219.9	1682.9	4685.8	6213.4	7382.8
pma0948	--	--	7568-93-6	138.09	121.1	137.084	C8H11NO	[M+H]+	Phenylethanolamine	Alkaloids	Alkaloids	7568-93-6	9783.8	10807	8293.7	22289	14651	21225	18157	13676	22826	23128	7396	9489.3	17264	19748	17326
pmb1096	C07354	ko00591	120-72-9	118.07	91	117.058	C8H7N	[M+H]+	Indole	Alkaloids	Plumerane	120-72-9	144110	143990	127810	147290	139670	147470	174520	163600	202240	215090	167150	156060	156010	144110	182570
Lmgp000796	C03589	ko00360,ko01100	13093-65-7	150.06	61.01	149.048	C8H7NO2	[M+H]+	4-Hydroxymandelonitrile	Alkaloids	Alkaloids	13093-65-7	134550	115790	110600	397830	409780	418990	158070	228800	206290	217190	171190	118280	230980	222540	214420
pmp001287	--	--	-	120.08	103.05	119.073	C8H9N	[M+H]+	N-Benzylmethylene isomethylamine	Alkaloids	Alkaloids	-	453340	425890	407090	586840	614620	610230	491480	445720	633720	650190	470470	416410	593030	490430	445810
HJKP000649	--	--	103-81-1	136.08	91.05	135.068	C8H9NO	[M+H]+	2-Phenylacetamide*	Alkaloids	Alkaloids	103-81-1	319260	279910	272550	418610	450160	462480	229350	240120	288620	314750	214630	248060	326220	338410	277870
Lmgp000659	C00037	ko00230,ko00260,ko00310,ko00440,ko00460,ko00480,ko00630,ko00730,ko00860,ko00970,ko01100,ko01110,ko01200,ko01230,ko02010	6343-54-0	136.07	91.05	135.068	C8H9NO	[M+H]+	N-benzylformamide*	Alkaloids	Alkaloids	6343-54-0	348010	306850	300530	365810	453940	542270	235870	250260	304690	312720	226070	223670	353050	251110	253700
Hmtp000776	C00183	ko00280,ko00290,ko00311,ko00460,ko00770,ko00966,ko00970,ko01100,ko01110,ko01210,ko01230,ko02010	-	168.07	105.03	167.059	C8H9NO3	[M+H]+	4,5,6-Trihydroxy-2-cyclohexen-1-ylideneacetonitrile	Alkaloids	Alkaloids	-	8838.8	7535.2	7278.3	13377	12865	12018	11029	10221	14043	18277	11372	16193	11008	11821	9111.4
pmb0785	C02934	ko00600,ko01100	119-65-3	130.07	103.3	129.058	C9H7N	[M+H]+	Isoquinoline	Alkaloids	Isoquinoline alkaloids	119-65-3	69149	55030	65632	61784	56204	65250	64016	67298	78313	75240	73068	55885	64144	59077	56898
mws0103	C17203	ko00380,ko01100	487-89-8	146.06	91	145.053	C9H7NO	[M+H]+	Indole-3-carboxaldehyde	Alkaloids	Plumerane	487-89-8	106080	114440	84102	103750	81427	81386	122880	118750	174790	244510	193150	156440	134600	140280	125930
MA10074217	C16614	--	611-36-9	144.05	115.04	145.053	C9H7NO	[M-H]-	4-Hydroxyquinoline	Alkaloids	Quinoline alkaloids	611-36-9	22545	12617	9658.6	16664	16836	18136	19779	22474	21109	16517	17927	19062	11415	16994	18565
mws1417	C05841	ko00760,ko01100	771-50-6	160.04	116	161.048	C9H7NO2	[M-H]-	Indole-3-carboxylic acid	Alkaloids	Plumerane	771-50-6	309650	228950	247010	558060	571700	531160	467840	434790	300230	396600	423420	405360	316050	365270	382790
pme1383	--	--	73815-21-1	187.13	97	188.141	C10H20O3	[M-H]-	2,6-Dimethyl-7-octene-2,3,6-triol	Saccharides and Alcohols	Saccharides and Alcohols	73815-21-1	1172500	878110	944000	1446900	1408200	1486400	1110500	1167600	810650	810230	875020	826410	848240	1037500	919650
pme1261	--	--	112-30-1	157.16	157.2	158.167	C10H22O	[M-H]-	1-Decanol	Saccharides and Alcohols	Saccharides and Alcohols	112-30-1	1264400	1053100	1055600	1339000	1336600	1338000	1133500	1206100	910370	1034100	904750	1071200	1031400	1146700	1153600
pma1751	C06427	ko00592,ko01040,ko01100,ko01110	547-25-1	365.11	203.05	364.078	C12H21O11Na	[M+H]+	Turanose	Saccharides and Alcohols	Saccharides and Alcohols	547-25-1	1011000	1594100	2339900	2293400	2947100	2112800	1316800	1040900	1552400	2133900	1217400	1107700	2099400	1628400	1902200
mws0232	C19837	--	133-99-3	341.11	89.02	342.116	C12H22O11	[M-H]-	D-Maltose*	Saccharides and Alcohols	Saccharides and Alcohols	133-99-3	15154000	13439000	17908000	3652300	3199900	3887600	10397000	11632000	11212000	12804000	14422000	9386600	7860200	11802000	12043000
mws1038	C00666	ko00300,ko01100,ko01110,ko01230	99-20-7	341.11	119	342.116	C12H22O11	[M-H]-	D-Trehalose*	Saccharides and Alcohols	Saccharides and Alcohols	99-20-7	10843000	10659000	13446000	2612800	2676000	3070700	6769600	6944000	6279000	9396100	9526200	7916900	7737800	8445000	8395900
mws1155	C06424	ko00061,ko01100	3687-64-7	341.11	179	342.116	C12H22O11	[M-H]-	Galactinol	Saccharides and Alcohols	Saccharides and Alcohols	3687-64-7	54854000	54658000	54019000	18200000	17076000	17652000	41505000	46207000	43430000	45369000	42576000	46398000	36270000	41985000	40192000
mws5040	C14214	--	13718-94-0	341.11	89.02	342.116	C12H22O11	[M-H]-	Isomaltulose*	Saccharides and Alcohols	Saccharides and Alcohols	13718-94-0	19495000	23510000	19562000	5978600	5342900	6191000	18016000	17474000	13934000	15372000	14735000	19098000	15784000	16999000	16679000
pmb0790	--	--	57-50-1	341.11	119.03	342.116	C12H22O11	[M-H]-	D-Sucrose*	Saccharides and Alcohols	Saccharides and Alcohols	57-50-1	32889000	29520000	28665000	7878000	8064300	9396900	23384000	24902000	22384000	22719000	22826000	24666000	18997000	21349000	21693000
pme2237	--	--	4618-18-2	341.11	89.02	342.116	C12H22O11	[M-H]-	D-Lactulose	Saccharides and Alcohols	Saccharides and Alcohols	4618-18-2	11686000	20166000	15908000	3942700	4110100	2915500	9154100	10360000	10194000	12455000	12578000	7879000	10812000	12926000	10171000
mws2608	--	--	4484-88-2	421.08	241.1	422.083	C12H23O14P	[M-H]-	Trehalose 6-phosphate	Saccharides and Alcohols	Saccharides and Alcohols	4484-88-2	1024500	1125300	1071100	317300	393010	384960	624470	961560	797290	993870	1355600	1090500	693240	1034900	1094900
mws0213	C00380	ko00240,ko01100	470-57-5	505.18	127.03	504.17	C18H32O16	[M+H]+	Planteose	Saccharides and Alcohols	Saccharides and Alcohols	470-57-5	142350	116910	142400	53351	43612	50760	151050	178920	184830	150430	150940	150110	136040	138070	123660
mws2523	C03539	ko00270,ko01100,ko01230	33401-87-5	503.16	179	504.169	C18H32O16	[M-H]-	D-Panose*	Saccharides and Alcohols	Saccharides and Alcohols	33401-87-5	2405600	956650	1243400	257760	206140	191000	3048000	4267000	3379000	2997200	3614300	2766100	2108000	2014400	2988900
pmb0764	C10891	--	597-12-6	503.16	323	504.169	C18H32O16	[M-H]-	D-Melezitose	Saccharides and Alcohols	Saccharides and Alcohols	597-12-6	534660	783650	726450	224960	124800	131760	1614500	1356100	1387200	1589000	1708900	1940600	806910	1058100	1208600
pme0500	--	--	512-69-6	503.16	179	504.169	C18H32O16	[M-H]-	Raffinose*	Saccharides and Alcohols	Saccharides and Alcohols	512-69-6	6192700	5686900	5481900	825180	835110	847720	15048000	18746000	16449000	13532000	16430000	16454000	7704900	9956600	11190000
mws0214	C01904	ko00040,ko01100	470-55-3	665.21	341.11	666.222	C24H42O21	[M-H]-	Stachyose	Saccharides and Alcohols	Saccharides and Alcohols	470-55-3	25057	21953	30456	11084	12785	14019	175690	121420	100000	204950	165040	249570	69458	83017	87666
mws4170	--	--	13133-07-8	665.21	485.3	666.222	C24H42O21	[M-H]-	Nystose	Saccharides and Alcohols	Saccharides and Alcohols	13133-07-8	38322	49198	61150	18947	22880	16518	234180	201190	127290	309510	204470	170380	81378	89717	91870
pme2125	--	--	820-11-1	184.98	78.96	185.993	C3H7O7P	[M-H]-	3-Phospho-D-glyceric acid	Saccharides and Alcohols	Saccharides and Alcohols	820-11-1	403330	602760	293780	152770	130680	161320	621230	685460	508180	509720	511650	480740	166640	328680	336370
mws1090	--	--	3909-12-4	135.03	75.01	136.037	C4H8O5	[M-H]-	D-Threonic Acid	Saccharides and Alcohols	Saccharides and Alcohols	3909-12-4	112800	92846	105310	147490	144130	162750	86574	104030	63681	87645	69824	57427	70948	91333	120880
mws1589	C10497	ko00330,ko01100	10323-20-3	149.05	59.01	150.053	C5H10O5	[M-H]-	D-Arabinose	Saccharides and Alcohols	Saccharides and Alcohols	10323-20-3	53826	48270	61589	235470	205740	221590	63473	62637	46929	54397	55255	57040	78285	106510	79512
mws0437	C05003	--	488-81-3	151.06	71	152.068	C5H12O5	[M-H]-	Ribitol*	Saccharides and Alcohols	Saccharides and Alcohols	488-81-3	75675	92754	92852	290810	269160	342420	87864	108780	76566	112420	117770	119000	164810	177010	172920
mws1080	C00750	ko00330,ko00410,ko00480,ko00770,ko01100	488-82-4	151.06	71	152.068	C5H12O5	[M-H]-	D-Arabitol*	Saccharides and Alcohols	Saccharides and Alcohols	488-82-4	65913	57122	67923	245480	268160	259960	82647	95611	84992	93069	106150	102380	146170	168440	155500
pmb0786	C14577	--	87-99-0	151.06	59	152.068	C5H12O5	[M-H]-	Xylitol	Saccharides and Alcohols	Saccharides and Alcohols	87-99-0	97114	148100	133810	327640	438960	298520	120380	121970	138550	144520	145010	145860	237010	242240	226230
mws0264	C01744	--	2782-09-4	147.03	85.03	148.037	C5H8O5	[M-H]-	D-Arabinono-1,4-lactone	Saccharides and Alcohols	Saccharides and Alcohols	2782-09-4	15218	6483.2	13585	68541	70509	48520	17170	9264.7	12113	5312.1	11687	8042.3	19097	30847	27192
pme0519	--	--	6556-12-3	193.04	73	194.043	C6H10O7	[M-H]-	D-Glucoronic acid*	Saccharides and Alcohols	Saccharides and Alcohols	6556-12-3	137620	133770	149460	134940	114770	182930	131080	144330	147040	102490	114750	88014	149260	175340	149180
pme2755	--	--	526-99-8	209.03	85.03	210.038	C6H10O8	[M-H]-	D-Galactaric acid*	Saccharides and Alcohols	Saccharides and Alcohols	526-99-8	175080	119560	108560	229430	197280	202180	251380	225720	169750	194940	174270	155960	157110	156190	168730
pme2816	C02052	--	87-73-0	209.03	85.03	210.038	C6H10O8	[M-H]-	D-Saccharic acid*	Saccharides and Alcohols	Saccharides and Alcohols	87-73-0	167640	114610	135410	205870	203380	192630	225760	259740	195570	211610	160940	174900	164470	154480	202160
mws1499	--	--	7660-25-5	179.06	59.01	180.063	C6H12O6	[M-H]-	D-Fructose*	Saccharides and Alcohols	Saccharides and Alcohols	7660-25-5	746810	682980	924160	6766900	6272700	5527000	815290	924630	754640	771960	797850	752960	2059000	2477400	2487300
mws4174	C00831	ko00332,ko00770,ko01110	14431-43-7	179.06	59.01	180.063	C6H12O6	[M-H]-	D-Glucose*	Saccharides and Alcohols	Saccharides and Alcohols	14431-43-7	746380	517330	717380	5067200	5052400	4539500	709610	699910	647480	608150	621560	734660	2207100	2239800	1741800
pmb0789	--	--	87-89-8	179.06	87	180.063	C6H12O6	[M-H]-	Inositol	Saccharides and Alcohols	Saccharides and Alcohols	87-89-8	406080	370860	382710	545870	639480	618780	438480	482880	363110	320580	394390	361980	373830	510290	445000
pme0534	C00713	--	3458-28-4	179.06	59	180.063	C6H12O6	[M-H]-	D-Mannose*	Saccharides and Alcohols	Saccharides and Alcohols	3458-28-4	861300	715940	802860	7574000	6716400	6814000	1052400	934500	856480	959360	751140	998550	3026000	2578300	2934800
pme1014	C03848	--	59-23-4	179.06	59	180.063	C6H12O6	[M-H]-	D-Galactose*	Saccharides and Alcohols	Saccharides and Alcohols	59-23-4	352050	354480	339800	3079100	2969800	3174900	401370	418890	360070	368170	333540	360050	1242700	1319800	1347800
pmb0801	--	--	526-95-4	195.05	74.9	196.058	C6H12O7	[M-H]-	Gluconic acid	Saccharides and Alcohols	Saccharides and Alcohols	526-95-4	6005700	5032600	5604200	34952000	33289000	33140000	4262100	3915200	3480000	8842700	8903300	8711300	13957000	16232000	16310000
pma3101	C16512	--	3416-24-8	180.09	163.06	179.079	C6H13NO5	[M+H]+	D-Glucosamine	Saccharides and Alcohols	Saccharides and Alcohols	3416-24-8	314900	325260	290100	401680	374000	483080	243440	396200	455080	400580	371590	366160	448680	343660	329340
mws1164	C18326	ko00330,ko01100	59-56-3	259.02	97	260.03	C6H13O9P	[M-H]-	Glucose-1-phosphate*	Saccharides and Alcohols	Saccharides and Alcohols	59-56-3	78502	34374	58598	797370	953460	788500	109250	72379	34059	51392	62486	65336	214980	225700	266510
pme3081	--	--	2152-75-2	258.04	78.96	259.046	C6H14NO8P	[M-H]-	D-Glucosamine 1-phosphate	Saccharides and Alcohols	Saccharides and Alcohols	2152-75-2	197340	179530	189940	174230	188400	192490	219200	307580	188790	310030	269300	241040	245120	272360	281750
mws0889	C00082	ko00130,ko00261,ko00350,ko00360,ko00400,ko00460,ko00730,ko00940,ko00950,ko00965,ko00966,ko00970,ko00998,ko01100,ko01110,ko01210,ko01230	50-70-4	181.07	71	182.079	C6H14O6	[M-H]-	D-Sorbitol	Saccharides and Alcohols	Saccharides and Alcohols	50-70-4	432580	345960	450000	3337700	3152900	3485600	550100	388390	289260	851170	823180	802990	1387200	1506700	1439900
mws1337	--	--	69-65-8	181.07	101.02	182.079	C6H14O6	[M-H]-	D-Mannitol*	Saccharides and Alcohols	Saccharides and Alcohols	69-65-8	111190	110530	122240	925530	899970	930710	160820	107190	80581	214700	188580	219540	342330	393880	377500
pme0513	C10187	--	608-66-2	181.07	101	182.079	C6H14O6	[M-H]-	Dulcitol*	Saccharides and Alcohols	Saccharides and Alcohols	608-66-2	503970	392960	553860	3961600	4028700	3824400	724340	405380	353510	1013800	977190	1001100	1653400	1727200	1830400
pme2596	--	--	20479-58-7	261.04	78.96	262.045	C6H15O9P	[M-H]-	Sorbitol-6-phosphate	Saccharides and Alcohols	Saccharides and Alcohols	20479-58-7	14980	14764	14392	123480	102110	116520	13961	21270	13498	23350	22090	13246	33285	39069	38171
mws0133	C00209	ko00230,ko00630,ko01100	3019-74-7	209.07	59.01	210.073	C7H14O7	[M-H]-	Sedoheptulose	Saccharides and Alcohols	Saccharides and Alcohols	3019-74-7	113900	112520	117230	181120	169390	173480	221130	274540	167620	138890	149860	117080	107540	135720	150180
mws4163	--	--	1811-31-0	222.1	84.05	221.09	C8H15NO6	[M+H]+	N-Acetyl-D-galactosamine	Saccharides and Alcohols	Saccharides and Alcohols	1811-31-0	371350	367200	358760	439670	396710	416070	524530	650780	651820	629810	609040	560470	419590	457410	474650
mws5038	C15205	--	7772-94-3	222.1	138	221.09	C8H15NO6	[M+H]+	N-Acetyl-D-mannosamine	Saccharides and Alcohols	Saccharides and Alcohols	7772-94-3	1204300	1321400	1110800	950680	1094300	901440	1920500	2438300	2485200	2018800	1867100	1936600	1174800	1529200	1134600
pme0516	--	--	7512-17-6	222	144	221.09	C8H15NO6	[M+H]+	N-Acetyl-D-glucosamine	Saccharides and Alcohols	Saccharides and Alcohols	7512-17-6	165270	107140	115910	94613	113570	105030	159930	221590	213240	241510	178540	142540	175710	130400	132680
pme0490	--	--	81-13-0	206.14	76	205.131	C9H19NO4	[M+H]+	D-Panthenol	Saccharides and Alcohols	Saccharides and Alcohols	81-13-0	17434	21646	24368	18304	11958	12335	10466	15321	12453	12550	62456	6802.2	12410	13050	18814
pmf0348	C19670	--	17720-18-2	256.2	124.1	256.082	C11H14NO6+	[M+H]+	Nicotinate D-ribonucleoside	Vitamin	Vitamin	17720-18-2	2612100	3109600	2935000	2545400	2544400	2531400	6398300	6005800	6272200	5779200	5669900	5546200	4114300	3409700	4278900
pmf0174	C04056	ko00591	-	286.09	124	285.085	C12H15NO7	[M+H]+	N-(beta-D-Glucosyl)nicotinate	Vitamin	Vitamin	-	58889	103780	61897	218720	188890	189210	167230	190500	209830	143780	160400	151370	148670	195770	142040
Zmjn000425	C04293	ko00944	-	346.11	184.1	345.106	C14H19NO9	[M+H]+	4-Pyridoxic acid-O-glucoside	Vitamin	Vitamin	-	184220	105260	115030	110090	67129	81097	148350	148070	178240	192480	184900	139570	139500	103360	98385
pmp001282	C10038	--	-	332.13	152.07	331.127	C14H21NO8	[M+H]+	Pyridoxine-5'-O-glucoside	Vitamin	Vitamin	-	329130	344750	287130	46289	45869	51845	145440	148590	186770	170630	137420	155990	133290	137300	178450
pmf0138	C02496	--	83-88-5	377.15	243.09	376.138	C17H20N4O6	[M+H]+	Riboflavin (Vitamin B2)	Vitamin	Vitamin	83-88-5	100430	97517	96939	707670	580410	662930	140410	126590	174090	189680	142890	108290	201390	132790	220350
Zmyn000108	--	--	62702-55-0	301.2	209.2	300.209	C20H28O2	[M+H]+	4-Oxoretinol	Vitamin	Vitamin	62702-55-0	10903	5640.5	13735	16324	17434	24418	3051.3	5487.6	5342.6	3719.1	4520.9	3962.2	7736.3	11666	8906.5
Zmgn000447	C10058	--	-	494.19	332.5	493.18	C20H31NO13	[M+H]+	Pyridoxine-5'-O-diglucoside	Vitamin	Vitamin	-	18530	12474	18548	9355.2	8444	11253	7567.8	6079.2	8167.1	9178	7066.4	10834	12769	10306	8520.6
Zmpn000095	C10889	--	11032-49-8	445.3	341.3	444.303	C31H40O2	[M+H]+	Menatetrenone (Vitamin K2)	Vitamin	Vitamin	11032-49-8	108330	92201	100980	107290	94236	82327	104870	107590	80607	114810	103930	111020	80577	80409	74018
Zmjp000624	C01175	ko00940	59-67-6	124.04	78	123.032	C6H5NO2	[M+H]+	Nicotinic acid (Vitamin B3)	Vitamin	Vitamin	59-67-6	746140	911820	754200	3999000	3900000	3828800	850550	938010	1400500	2929400	2156400	1653500	2179300	1805600	1836900
pme3705	--	--	98-92-0	123.06	80.05	122.048	C6H6N2O	[M+H]+	Nicotinamide	Vitamin	Vitamin	98-92-0	23793	27244	24954	22746	24427	35849	24174	24241	31530	17610	19172	18686	22277	22462	17304
Zmpn000199	--	--	65-23-6	170.08	134.1	169.074	C8H11NO3	[M+H]+	Pyridoxine	Vitamin	Vitamin	65-23-6	458870	400940	447710	5685700	5411500	5313700	231690	282900	350520	477700	430150	384470	1870000	1416200	1669100
Zmyn000110	--	--	66-72-8	168.06	150.05	167.058	C8H9NO3	[M+H]+	Pyridoxal	Vitamin	Vitamin	66-72-8	52909	47272	42450	73803	68140	71355	23288	32099	40116	33425	29935	29652	38617	35836	34238
Zmtn001661	--	--	82-82-6	184.06	148	183.053	C8H9NO4	[M+H]+	4-Pyridoxic acid	Vitamin	Vitamin	82-82-6	223910	170720	181010	674260	565700	577230	453680	436500	562800	610210	488640	443450	467410	411950	418490
pmf0139	--	--	79-83-4	220.12	202.1	219.111	C9H17NO5	[M+H]+	D-Pantothenic Acid	Vitamin	Vitamin	79-83-4	2817800	2418500	2522000	3799500	3740400	4425500	3628500	3446400	4883600	4584800	3416700	3309400	2933300	3427200	2989500
Hmgn002833	C00042	ko00020,ko00190,ko00250,ko00310,ko00350,ko00360,ko00620,ko00630,ko00640,ko00650,ko00760,ko00920,ko01100,ko01110,ko01200	57061-18-4	222.08	130.06	221.068	C11H11NO4	[M+H]+	Methyl dioxindole-3-acetate	Others	Others	57061-18-4	44752	34386	46514	36845	39333	24548	61723	74747	90783	93764	72327	90391	69216	53341	56782
Hmyp002656	C04166	--	496-65-1	277.12	146	278.13	C11H22N2O4S	[M-H]-	Pantetheine	Others	Others	496-65-1	26230	16505	18281	19039	18113	18892	38504	33629	16111	16790	18536	12159	15431	16994	19827
ML10171848	--	--	74950-96-2	315.11	153.02	316.116	C14H20O8	[M-H]-	Vanilloloside	Others	Others	74950-96-2	118810	91295	88352	129110	124440	123590	74931	53503	36972	54935	49704	53425	59576	79675	82529
Hmcn000192	C19524	--	-	371.11	297.11	372.12	C20H20O7	[M-H]-	4-Ketopinoresinol	Others	Others	-	37892	22806	26990	48592	48235	58610	75343	89160	56110	64480	69346	71782	44423	53096	52627
Lmsn000381	--	--	-	544.34	485.27	543.333	C28H50NO7P	[M+H]+	Propyl 2-(trimethylammonio)ethyl phosphate	Others	Others	-	5505100	5171800	5147100	6474000	6270500	6317100	5606900	5704000	5827000	6546500	5635600	4944800	4943800	5891100	5583200
Lmbn002644	C14825	ko00591,ko01100	137-00-8	144.05	113.2	143.04	C6H9NOS	[M+H]+	4-Methyl-5-thiazoleethanol	Others	Others	137-00-8	33551	43341	19582	24268	13441	40926	45845	50500	62662	109970	82054	82916	46014	33817	38001
Lmqn000213	--	--	85-87-0	169.1	134	168.09	C8H12N2O2	[M+H]+	4-(Aminomethyl)-5-(hydroxymethyl)-2-methylpyridin-3-ol	Others	Others	85-87-0	157200	175790	153730	99434	102900	114520	189930	171770	186830	190640	163270	190650	152950	146960	155930
Hmqp000191	C10164	ko00380,ko01100	104-87-0	119.05	93.03	120.058	C8H8O	[M-H]-	4-Methylbenzaldehyde	Others	Others	104-87-0	37706	23751	24415	121580	105210	131710	32343	26990	21264	39222	33961	36765	33981	43522	43044
Zmtn001464	--	--	59-00-7	204.03	160.04	205.038	C10H7NO4	[M-H]-	4,8-Dihydroxyquinoline-2-carboxylic acid	Organic acids	Organic acids	59-00-7	54316	48218	32278	118450	109670	89652	78841	91349	41160	50125	48222	53573	68173	53093	54229
Hmcp004650	C01013	ko00240,ko00410,ko00640,ko01100,ko01200	505-54-4	287.22	269.21	286.212	C16H30O4	[M+H]+	Hexadecanedioic acid	Organic acids	Organic acids	505-54-4	14641	9697.1	9612.4	42448	33767	42544	10249	6993	9581.5	16037	11496	9339.1	20752	20022	15820
Lmmn003323	C00650	--	764-67-0	271.23	225.22	272.235	C16H32O3	[M-H]-	2-Hydroxyhexadecanoic acid	Organic acids	Organic acids	764-67-0	311840	185200	226130	312470	278530	230670	415650	289060	275870	237640	215460	265130	209040	247650	257120
mws0236	C00588	ko00564,ko01100	107-35-7	124.01	80	125.015	C2H7NO3S	[M-H]-	2-Aminoethanesulfonic acid	Organic acids	Organic acids	107-35-7	319700	333060	390470	359070	397410	400050	323930	507890	355410	289790	443330	471490	347560	350310	342810
pme1975	--	--	141-82-2	103	59	104.06	C3H4O4	[M-H]-	Malonic acid	Organic acids	Organic acids	141-82-2	148680	98897	100500	320530	318410	310430	118780	171470	134830	145230	99394	173600	156520	171500	145120
pme3096	--	--	1068-84-4	118	74	119.022	C3H5NO4	[M-H]-	Aminomalonic acid	Organic acids	Organic acids	1068-84-4	167740	117510	125060	465870	445450	457840	108040	98841	77870	76694	84076	75481	175400	184810	187810
pme2601	--	--	503-66-2	89	59	90.032	C3H6O3	[M-H]-	3-Hydroxypropanoic acid	Organic acids	Organic acids	503-66-2	16242	24109	12585	26362	15713	25485	21600	10921	14561	17799	22333	19910	12128	11991	18678
Lmqp000873	C03087	ko00310,ko01100	108-30-5	101.02	55.02	100.018	C4H4O3	[M+H]+	Succinic anhydride	Organic acids	Organic acids	108-30-5	38831	33321	35384	129740	114660	125440	46659	26639	31194	31845	22917	21496	43326	38503	44172
mws0376	--	--	110-17-8	115	71	116.011	C4H4O4	[M-H]-	Fumaric acid	Organic acids	Organic acids	110-17-8	25350	31251	18340	100170	70857	88937	62892	52871	45529	45805	57157	80417	65551	101320	88428
mws0192	C00159	ko00051,ko00052,ko00520,ko01100,ko02010	110-15-6	117.02	73	118.027	C4H6O4	[M-H]-	Succinic acid*	Organic acids	Organic acids	110-15-6	4134600	3148600	3442400	12902000	12455000	11986000	2760500	2785400	1930900	2089700	2132000	2050100	4202400	5049300	5058300
mws0470	C02470	ko00380	516-05-2	117.02	73	118.027	C4H6O4	[M-H]-	Methylmalonic acid*	Organic acids	Organic acids	516-05-2	4240100	3164600	3607300	13818000	13277000	12830000	3091200	3157800	2104700	2360200	2209000	2181600	4268900	5372400	5177100
Lmbn000198	C20827	ko00280,ko01100	-	133.01	71.01	134.022	C4H6O5	[M-H]-	3-Dehydro-L-Threonic Acid*	Organic acids	Organic acids	-	388510	321390	339270	1782900	1739100	1727800	879850	868990	537910	781190	809890	785960	638310	846890	784100
mws0275	--	--	97-67-6	133.01	71.01	134.022	C4H6O5	[M-H]-	L-Malic acid*	Organic acids	Organic acids	97-67-6	2005800	1367300	1321000	7638000	7632800	7417800	4556900	4583500	2761300	3487800	3302700	3558900	3104000	3766200	3674100
mws4052	C00509	ko00941,ko00943,ko01100,ko01110	22059-21-8	102.05	56.05	101.048	C4H7NO2	[M+H]+	1-Aminocyclopropane-1-carboxylic acid	Organic acids	Organic acids	22059-21-8	260410	237950	248840	360380	342760	299850	221200	305440	296420	191340	196380	206170	263110	262630	300050
Lmgn000160	C03065	--	462-88-4	131.05	70.03	132.053	C4H8N2O3	[M-H]-	3-Ureidopropionic Acid	Organic acids	Organic acids	462-88-4	407350	345680	333360	433670	328630	401650	318070	373920	276130	299960	282410	293990	312480	336230	335130
mws0206	C00124	ko00052,ko01100	3347-90-8	103.04	57.03	104.047	C4H8O3	[M-H]-	2-Hydroxybutyric Acid*	Organic acids	Organic acids	3347-90-8	60389	47370	46603	75356	80015	59859	20707	25493	22695	26981	31159	29424	38003	38127	33871
mws0574	C05610	ko00940,ko01100,ko01110	594-61-6	103.04	57.03	104.047	C4H8O3	[M-H]-	2-Hydroxyisobutyric acid*	Organic acids	Organic acids	594-61-6	94042	56064	61262	64501	100130	96656	31179	33221	30722	44424	46682	43703	50090	59887	50757
mws0576	--	--	300-85-6	103.04	59.1	104.047	C4H8O3	[M-H]-	3-Hydroxybutyric acid	Organic acids	Organic acids	300-85-6	114440	108240	138580	326760	282850	304220	141720	173160	115690	139570	146740	147470	139660	165070	118870
Zmpn000638	--	--	353-09-3	130.05	88.04	131.069	C4H9N3O2	[M-H]-	3-Guanidinopropionic acid	Organic acids	Organic acids	353-09-3	34740	24523	28091	63146	62810	53196	25629	31831	26828	22178	20972	23284	27865	31168	31340
pme3011	--	--	56-12-2	104.07	68.8	103.063	C4H9NO2	[M+H]+	γ-Aminobutyric acid	Organic acids	Organic acids	56-12-2	5325600	5223100	5500600	5591300	5732200	5171100	1060000	1057400	1125800	2112100	1997100	1895800	3866800	3983000	3900600
mws0671	C00672	ko00030,ko00240,ko01100	672-15-1	120.07	74.1	119.058	C4H9NO3	[M+H]+	L-Homoserine*	Organic acids	Organic acids	672-15-1	1822800	1712700	1858800	2533300	2917800	2597900	1613000	1460800	1361100	1342500	1477000	1477400	1913000	1884900	2006400
mws0147	C03975	--	625-08-1	117.06	59	118.063	C5H10O3	[M-H]-	β-Hydroxyisovaleric acid	Organic acids	Organic acids	625-08-1	62455	93748	86721	176240	151310	179360	201860	174130	133840	222410	192140	190680	101290	119400	159870
Zmgn000503	--	--	1756-18-9	133.05	71.01	134.058	C5H10O4	[M-H]-	2,3-Dihydroxy-3-Methylbutanoic Acid	Organic acids	Organic acids	1756-18-9	245160	136440	154530	713740	865720	681710	544290	571020	344990	343040	386310	434590	393520	341040	331540
mws0344	C01494	ko00940,ko01100,ko01110	526-91-0	165.04	75	166.048	C5H10O6	[M-H]-	D-Xylonic acid	Organic acids	Organic acids	526-91-0	1542700	1413400	2183300	8449100	8496900	8348500	2539700	2399100	1802500	2389700	2174200	2256400	3445600	3381200	3691400
mws0567	--	--	463-00-3	146.09	87	145.085	C5H11N3O2	[M+H]+	4-Guanidinobutyric acid	Organic acids	Organic acids	463-00-3	1824500	1598500	1697600	1883300	1800700	1607800	2732500	2966800	2940800	3417300	3567600	3080800	2433900	2223900	2353000
pme2380	C10073	--	328-50-7	145.01	101	146.022	C5H6O5	[M-H]-	α-Ketoglutaric acid	Organic acids	Organic acids	328-50-7	23158	18057	17729	25691	36438	43558	46929	43474	25839	29084	38237	43757	28922	24235	31548
pme2761	--	--	1187-99-1	161	73	162.016	C5H6O6	[M-H]-	4-Hydroxy-2-oxoglutaric acid	Organic acids	Organic acids	1187-99-1	39128	12830	33312	53003	56512	44014	13176	17447	16359	22009	31474	24559	45592	28215	41720
Lmbn000612	C00188	ko00260,ko00261,ko00290,ko00860,ko00970,ko01100,ko01110,ko01230,ko02010	9054-77-7	128.04	82.03	129.043	C5H7NO3	[M-H]-	1-Pyrroline-4-hydroxy-2-carboxylic acid	Organic acids	Organic acids	9054-77-7	4173.7	8311.6	7580.3	29922	31614	33873	9411.5	10425	5418.8	13074	15601	12901	11161	13465	17113
Lmbn001288	C00263	ko00260,ko00270,ko00300,ko00920,ko01100,ko01110,ko01230	71698-08-3	131.03	87.04	132.042	C5H8O4	[M-H]-	2-Hydroxy-2-methyl-3-oxobutanoic acid*	Organic acids	Organic acids	71698-08-3	35705	15984	20588	36940	52173	47953	28658	32766	16864	25740	18690	23750	26354	24121	21687
Lmbn001364	--	--	3318-73-8	131.03	87.05	132.042	C5H8O4	[M-H]-	4-Hydroxy-2-Oxopentanoic Acid*	Organic acids	Organic acids	3318-73-8	30419	26684	17089	46797	40176	36564	36091	32904	24404	23367	25466	20808	23689	20850	35442
mws0473	C05660	ko00380	498-21-5	131.03	87.05	132.042	C5H8O4	[M-H]-	2-Methylsuccinic acid	Organic acids	Organic acids	498-21-5	450020	263530	302740	609360	575690	566840	387990	395920	278990	247370	280870	287080	262410	336260	321510
pme0243	--	--	110-94-1	131.03	87.05	132.042	C5H8O4	[M-H]-	Glutaric acid	Organic acids	Organic acids	110-94-1	412810	254480	272660	513430	506470	499430	387430	294050	197140	244130	233770	238060	256420	270050	300050
Lmbn000216	C00872	--	152204-30-3	147.03	57.03	148.037	C5H8O5	[M-H]-	3-Methylmalic acid*	Organic acids	Organic acids	152204-30-3	12649	17542	8847	116110	153430	152070	20623	23250	8529.6	19930	21745	8445.6	25007	37516	35095
Zmyn000247	--	--	13095-48-2	147.03	57.03	148.037	C5H8O5	[M-H]-	2-Hydroxyglutaric Acid*	Organic acids	Organic acids	13095-48-2	18664	8785.3	18646	180300	187240	178870	15360	15552	13485	11912	21187	18801	32659	47079	39770
Lmbn001609	C00180	ko00360,ko01100,ko01110	-	145.05	83.05	146.058	C6H10O4	[M-H]-	2-Acetyl-2-Hydroxybutanoic Acid	Organic acids	Organic acids	-	37742	18451	28374	31768	41156	33469	35803	20829	16839	18482	16682	16698	21498	28581	35035
Lmbn001676	C00633	ko01100	-	145.05	101.06	146.058	C6H10O4	[M-H]-	3-Hydroxy-3-Methyl-2-Oxopentanoic Acid	Organic acids	Organic acids	-	30466	26664	19743	46114	64344	54997	33339	29559	32174	28039	40281	35874	36301	25948	35076
mws0208	C00031	ko00010,ko00030,ko00052,ko00500,ko00520,ko00901,ko01100,ko01110,ko02010	124-04-9	145.05	101	146.058	C6H10O4	[M-H]-	Adipic Acid*	Organic acids	Organic acids	124-04-9	319870	210880	237000	579120	566700	515860	448620	419960	249600	267940	269160	274750	276360	323940	343240
mws0924	C00140	ko00520,ko01100,ko02010	617-62-9	145.05	101	146.058	C6H10O4	[M-H]-	2-Methylglutaric acid*	Organic acids	Organic acids	617-62-9	285930	268310	268840	541460	583510	537600	414020	387160	282710	277470	337070	250620	288260	346330	373470
Wmzn000227	C21833	ko00944,ko01110	597-43-3	145.06	109.04	146.058	C6H10O4	[M-H]-	2,2-Dimethylsuccinic acid	Organic acids	Organic acids	597-43-3	12868	12976	11054	10641	9161.9	10116	6754.9	4737.6	3346.7	1290.1	1634.9	2848.6	4721.4	6297.7	5278.2
mws1189	C00491	ko00270,ko01100,ko02010	685-73-4	193.04	72.8	194.033	C6H10O7	[M-H]-	D-Galacturonic acid*	Organic acids	Organic acids	685-73-4	136550	103640	117590	158020	162830	166330	197830	128670	139360	82627	79727	67409	124370	94976	142710
pme0295	--	--	3025-96-5	146.08	86	145.074	C6H11NO3	[M+H]+	4-Acetamidobutyric acid	Organic acids	Organic acids	3025-96-5	55027	61867	42933	1819900	2069100	1961400	144430	115440	191720	216900	173650	178000	679600	612840	625850
Lmrn002746	C00398	ko00380,ko00901,ko01100,ko01110	498-36-2	131.07	85.07	132.079	C6H12O3	[M-H]-	2-Hydroxy-4-methylpentanoic acid	Organic acids	Organic acids	498-36-2	26835	12852	22146	57990	47332	41593	36090	41636	20019	38396	42157	29319	35702	31311	28884
mws0341	C00191	ko00040,ko00053,ko00520,ko00562,ko01100	20312-37-2	131.07	85	132.079	C6H12O3	[M-H]-	2-Hydroxyisocaproic acid	Organic acids	Organic acids	20312-37-2	342770	281630	269030	570520	567620	558690	408610	406230	261300	433590	485730	458660	310890	369620	387150
mws0972	C02291	ko00260,ko00270,ko01100,ko01110,ko01230	1191-25-9	131.07	85	132.079	C6H12O3	[M-H]-	6-Hydroxyhexanoic acid	Organic acids	Organic acids	1191-25-9	74041	83341	58224	58710	61976	62471	47560	43631	24044	58803	39906	44231	37601	39846	62478
pme0274	C01533	ko00940	60-32-2	132.1	69	131.095	C6H13NO2	[M+H]+	6-Aminocaproic acid	Organic acids	Organic acids	60-32-2	1499600	1160500	1327000	1541500	1323900	1491800	1121000	1172900	1671200	1534800	1163600	1242600	1325600	1283200	1300700
Lmbp000668	C02714	ko00330,ko01100	55-22-1	124.04	78.03	123.032	C6H5NO2	[M+H]+	Isonicotinic acid	Organic acids	Organic acids	55-22-1	1154100	791760	837100	4276700	3645700	4931900	1078400	1115100	1315400	2647100	1948900	2183300	2148700	2316300	2196500
pme1216	--	--	98-98-6	122.03	78	123.032	C6H5NO2	[M-H]-	2-Picolinic acid	Organic acids	Organic acids	98-98-6	1036200	860080	960640	3546500	3678300	3550800	1113600	1190200	897100	1865000	1992800	1845000	1415600	1945700	1930900
pme3207	--	--	1119-72-8	141.02	59	142.027	C6H6O4	[M-H]-	Muconic acid	Organic acids	Organic acids	1119-72-8	5468600	6339700	6173900	8429300	9078700	8499500	5708800	6074700	6491300	7128000	3607600	4693700	5542400	5899800	6308300
pme3009	--	--	4023-65-8	175.02	99	174.016	C6H6O6	[M+H]+	Trans-Citridic acid	Organic acids	Organic acids	4023-65-8	414590	398110	370650	367070	277490	253490	307980	288430	319330	392110	407720	347920	413850	230300	356850
mws0281	C00311	ko00020,ko00630,ko01100,ko01110,ko01200,ko01210,ko01230	77-92-9	191.02	111.01	192.027	C6H8O7	[M-H]-	Citric Acid	Organic acids	Organic acids	77-92-9	8022200	3818900	5075400	21766000	22674000	22360000	16472000	14312000	5540900	6774000	7398000	7035700	5592100	7804800	8692200
Zmyn000453	--	--	320-77-4	191.02	111.01	192.027	C6H8O7	[M-H]-	Isocitric Acid	Organic acids	Organic acids	320-77-4	1800300	1206300	1157500	3021300	2488600	2667100	4377900	4328000	1559200	1822700	2333900	2394400	1523500	1931500	1698000
Lmbn002072	C07446	--	618-57-5	159.07	97.07	160.074	C7H12O4	[M-H]-	2-Propylsuccinic acid*	Organic acids	Organic acids	618-57-5	77085	58923	57619	118780	95999	108750	122840	130330	81578	108260	89670	96511	71749	107930	102000
Zmjn001813	--	--	111-16-0	159.07	97.06	160.074	C7H12O4	[M-H]-	Pimelic acid*	Organic acids	Organic acids	111-16-0	74666	69975	51236	85547	85449	97635	110250	141810	88349	82670	83262	101510	61870	83396	90073
mws0277	C00158	ko00020,ko00250,ko00630,ko01100,ko01110,ko01200,ko01210,ko01230	77-95-2	191.06	85	192.063	C7H12O6	[M-H]-	Quinic Acid	Organic acids	Organic acids	77-95-2	770410	488710	508820	1197200	985670	1515400	1913300	1983500	823830	1032400	879410	1068200	807740	724320	714700
Lmbn001467	C06758	ko01100	1072-10-2	158.08	116.07	159.09	C7H13NO3	[M-H]-	5-Acetamidopentanoic Acid	Organic acids	Organic acids	1072-10-2	6769.9	4632.3	8142.2	15538	10510	14131	9854.3	9924.7	7744.7	11555	11829	8058.7	5504.6	5858.1	6660.3
Lmbn002862	C00253	ko00760,ko00960,ko01100,ko01110	99-06-9	137.02	93.03	138.032	C7H6O3	[M-H]-	3-Hydroxybenzoic Acid	Organic acids	Organic acids	99-06-9	3572000	2506000	2679200	7947900	7523200	7700400	4083900	4124800	3006600	3724100	3696000	3811800	3597500	4088600	3995000
Lmgn002555	C00123	ko00280,ko00290,ko00966,ko00970,ko01100,ko01110,ko01210,ko01230,ko02010	32806-62-5	173.08	59.01	174.089	C8H14O4	[M-H]-	2-Propylglutaric acid	Organic acids	Organic acids	32806-62-5	55095	34682	44851	43564	29523	37777	88358	94424	61687	53134	48691	46312	39931	49491	33686
mws0242	C17715	--	505-48-6	173.08	111	174.089	C8H14O4	[M-H]-	Suberic Acid	Organic acids	Organic acids	505-48-6	260030	226900	261390	219820	224420	235610	162520	154840	142620	123090	132190	127410	130890	195950	197540
pme0282	C00255	ko00740,ko01100,ko01110,ko02010	88-99-3	165.02	77.04	166.027	C8H6O4	[M-H]-	Phthalic acid	Organic acids	Organic acids	88-99-3	10549	17848	12031	25432	27699	17477	25122	29705	21931	20253	12781	10080	16712	17904	16291
Zmyn002323	--	--	614-75-5	151.04	107.05	152.047	C8H8O3	[M-H]-	2-Hydroxyphenylacetic acid	Organic acids	Organic acids	614-75-5	21227	11197	19119	124670	144030	131700	27975	28670	18717	27770	16702	19501	39260	40807	48319
pmf0420	--	--	140-11-4	149.06	74.9	150.068	C9H10O2	[M-H]-	Benzyl acetate	Organic acids	Organic acids	140-11-4	1072300	898510	930730	759390	865920	812640	1267300	1322100	715520	902970	884310	940360	758330	761770	844110
Lmbn003524	C00245	ko00430,ko00920,ko01100,ko02010	2553-17-5	171.1	99.08	172.11	C9H16O3	[M-H]-	9-Oxononanoic acid	Organic acids	Organic acids	2553-17-5	90658	63595	68390	47474	46173	48302	72781	65088	41698	49830	47391	46612	37489	48077	51263
mws0237	C00197	ko00010,ko00030,ko00260,ko00270,ko00561,ko00630,ko00710,ko01100,ko01110,ko01200,ko01230	123-99-9	187.1	125	188.105	C9H16O4	[M-H]-	Azelaic acid	Organic acids	Organic acids	123-99-9	8532700	6494800	7209500	10260000	10270000	10038000	7937500	7817700	5803200	5641200	5917900	6190400	6581900	7760000	7334700
mws0159	C00329	ko00520,ko01100	156-06-9	163.04	91	164.047	C9H8O3	[M-H]-	Phenylpyruvic acid	Organic acids	Organic acids	156-06-9	47849	75540	32731	170180	169320	167720	62082	59114	42402	48123	56118	68983	67805	66228	71395
pme1086	C00689	ko00500,ko01100,ko01110	70-18-8	306.08	143	307.084	C10H17N3O6S	[M-H]-	Glutathione reduced form	Amino acids and derivatives	Amino acids and derivatives	70-18-8	194200	116640	171150	29550	34964	24225	472830	391870	384780	50818	84748	66872	95100	115380	106400
Lmrj002087	C16657	--	-	247.13	86.09	246.121	C10H18N2O5	[M+H]+	L-Isoleucyl-L-Aspartate	Amino acids and derivatives	Amino acids and derivatives	-	25633	18529	26402	32172	19392	21153	44349	54666	92600	82852	50439	39427	32814	36979	33035
pmb0962	--	--	80407-71-2	235.1	118.3	234.158	C10H22N2O4	[M+H]+	L-Lysine-Butanoic Acid	Amino acids and derivatives	Amino acids and derivatives	80407-71-2	1344300	1402100	1304300	3699600	4268100	4707800	954950	1235500	919330	1150600	1156200	1058200	1967300	1840000	1887900
mws0282	C00296	ko00400,ko01100	73-22-3	203.08	116.05	204.09	C11H12N2O2	[M-H]-	L-Tryptophan	Amino acids and derivatives	Amino acids and derivatives	73-22-3	2878200	1987800	2397800	2294400	2278900	2084400	4220600	4282300	3078200	3427000	3369400	3718800	2449200	2807800	2868300
pme1228	--	--	56-69-9	221.09	204	220.085	C11H12N2O3	[M+H]+	5-Hydroxy-L-tryptophan	Amino acids and derivatives	Amino acids and derivatives	56-69-9	37355	34407	35812	22266	29010	23021	53507	53174	74443	72000	49022	53655	48289	45274	32610
mws5042	C07289	ko00591	721-66-4	223.11	120.09	222.1	C11H14N2O3	[M+H]+	L-Glycyl-L-phenylalanine	Amino acids and derivatives	Amino acids and derivatives	721-66-4	16370	14460	15799	41709	37635	41130	23199	29433	42576	28938	36158	21140	20139	28833	29588
mws1375	C05512	ko00230,ko01100,ko02010	34441-14-0	304.15	185.09	303.143	C12H21N3O6	[M+H]+	Nicotianamine	Amino acids and derivatives	Amino acids and derivatives	34441-14-0	718500	723580	730180	1226700	1265300	1211100	779650	657370	622330	603460	657760	708530	899490	940610	889060
mws0629	C00818	ko00053,ko01100	13433-09-5	281.11	166	280.106	C13H16N2O5	[M+H]+	L-Aspartyl-L-Phenylalanine	Amino acids and derivatives	Amino acids and derivatives	13433-09-5	36595	32103	50021	37084	32772	51861	94477	96106	145080	120100	115630	63112	57119	56150	56598
Lmhp002001	C06103	--	3918-92-1	265.15	72.08	264.147	C14H20N2O3	[M+H]+	L-Valyl-L-Phenylalanine	Amino acids and derivatives	Amino acids and derivatives	3918-92-1	37597	34473	40521	64873	48610	60330	52014	61725	87321	87601	91954	55462	55546	63346	63943
pme1286	--	--	979-92-0	385.13	250	384.122	C14H20N6O5S	[M+H]+	S-(5'-Adenosy)-L-homocysteine	Amino acids and derivatives	Amino acids and derivatives	979-92-0	72622	75892	72176	154820	114320	112800	55191	68687	81492	61536	63134	67505	90439	68237	75251
mws4134	--	--	27025-41-8	611.14	306.08	612.152	C20H32N6O12S2	[M-H]-	Oxiglutatione	Amino acids and derivatives	Amino acids and derivatives	27025-41-8	263060	143280	223580	30262	33261	29249	254800	190180	155900	110170	115260	103620	90957	72178	88262
mws0217	--	--	56-40-6	76.04	29.99	75.032	C2H5NO2	[M+H]+	L-Glycine	Amino acids and derivatives	Amino acids and derivatives	56-40-6	60489	62372	58561	160230	181070	171580	65556	72249	68533	90942	92337	99671	122180	125530	134360
ML10198895	C05831	ko00380	107-97-1	88.04	88.04	89.048	C3H7NO2	[M-H]-	N-Methylglycine	Amino acids and derivatives	Amino acids and derivatives	107-97-1	16271	20815	15185	19898	18867	20626	8823.7	10668	8100.2	8520.7	9960.5	11028	19217	14785	14258
pme0010	C00852	ko00940,ko00941,ko00945,ko01110	56-45-1	106	60	105.043	C3H7NO3	[M+H]+	L-Serine	Amino acids and derivatives	Amino acids and derivatives	56-45-1	3993900	3738000	3641500	3197200	3330400	2997800	2081300	2188700	2370400	1890200	1726500	1934400	2865000	3115600	3013200
mws0219	C00392	ko00051,ko01100,ko02010	56-84-8	132.03	88	133.038	C4H7NO4	[M-H]-	L-Aspartic Acid	Amino acids and derivatives	Amino acids and derivatives	56-84-8	6875700	4769400	5456900	8924900	6871300	9029800	7060300	7130200	5278100	4166000	4965800	3951700	5053200	7028300	5887200
mws0001	--	--	70-47-3	133.06	74	132.054	C4H8N2O3	[M+H]+	L-Asparagine	Amino acids and derivatives	Amino acids and derivatives	70-47-3	15333000	14412000	14729000	12593000	13186000	11857000	15286000	14080000	13497000	12204000	11960000	13844000	12986000	13979000	13244000
pme3017	--	--	62-57-7	104.07	58	103.063	C4H9NO2	[M+H]+	2-Aminoisobutyric acid	Amino acids and derivatives	Amino acids and derivatives	62-57-7	2850100	2433200	2689300	4265700	4375100	4480000	2860800	2670600	3082400	3041000	2720300	2561300	3213200	3052500	3170300
pme3033	--	--	1118-68-9	104.07	86	103.063	C4H9NO2	[M+H]+	N,N-Dimethylglycine	Amino acids and derivatives	Amino acids and derivatives	1118-68-9	3318200	3207800	3282500	3195800	3160000	3220700	766260	759140	819540	1496400	1392900	1383700	2437800	2434300	2392300
mws0230	C00847	ko00750,ko01100	72-19-5	120.07	74	119.058	C4H9NO3	[M+H]+	L-Threonine*	Amino acids and derivatives	Amino acids and derivatives	72-19-5	2133000	1899800	1780500	3023900	3259500	3224200	1587000	1669200	1781600	1611800	1713100	1643400	2377000	2436100	2249300
pme0193	C02572	--	56-85-9	147.08	84	146.069	C5H10N2O3	[M+H]+	L-Glutamine	Amino acids and derivatives	Amino acids and derivatives	56-85-9	1263100	1069100	1397800	2336400	2235400	2411100	1201900	1119600	1257100	1348900	1377000	1085300	1627400	1652900	1683200
mws0256	C01924	--	72-18-4	118.09	72.1	117.079	C5H11NO2	[M+H]+	L-Valine	Amino acids and derivatives	Amino acids and derivatives	72-18-4	6434600	5675600	5620100	7171100	7071900	7103000	5261900	5022400	7213000	6369600	5017700	4665400	6281900	5816800	6281900
pme0120	C01850	ko00350,ko01100	660-88-8	118.09	101	117.079	C5H11NO2	[M+H]+	5-Aminovaleric acid	Amino acids and derivatives	Amino acids and derivatives	660-88-8	24584	22358	27313	32930	41076	49476	30718	29225	25449	32336	31453	29342	36619	34360	31073
pme1210	--	--	63-68-3	150.06	61	149.051	C5H11NO2S	[M+H]+	L-Methionine	Amino acids and derivatives	Amino acids and derivatives	63-68-3	137770	133440	127530	390940	403940	350280	156500	129470	260170	207560	142300	134950	205150	218840	211180
pme2617	C00234	ko00670,ko00970,ko01100,ko01200	3226-65-1	166.05	102	165.046	C5H11NO3S	[M+H]+	L-Methionine Sulfoxide	Amino acids and derivatives	Amino acids and derivatives	3226-65-1	170550	152030	132280	130140	111830	121100	198300	200520	269470	296740	240560	184690	180070	193950	175300
pme2527	C12639	--	70-26-8	133	116	132.09	C5H12N2O2	[M+H]+	L-Ornithine	Amino acids and derivatives	Amino acids and derivatives	70-26-8	1373200	1651500	1541200	1096000	1067300	990000	1322600	1396200	1332100	1153400	1233700	1297700	1278800	1346900	1250000
pme2122	--	--	51-45-6	112.09	95	111.08	C5H9N3	[M+H]+	Histamine	Amino acids and derivatives	Amino acids and derivatives	51-45-6	186890	181940	177770	141110	165760	146760	257680	237790	264730	294100	312450	248570	215700	221200	214700
pme0006	C17147	--	147-85-3	116.07	70.1	115.063	C5H9NO2	[M+H]+	L-Proline	Amino acids and derivatives	Amino acids and derivatives	147-85-3	13167000	12713000	13440000	9886400	10245000	10415000	3559200	3858500	4745900	4656100	4561300	4238500	9761800	8530300	8333000
mws0216	--	--	51-35-4	132.07	86	131.058	C5H9NO3	[M+H]+	Trans-4-Hydroxy-L-proline*	Amino acids and derivatives	Amino acids and derivatives	51-35-4	300920	344480	326840	1354300	1565100	1350500	570690	592070	566070	479110	475130	491380	679450	827990	909050
mws1050	C08322	--	5147-00-2	148.06	88	147.053	C5H9NO4	[M+H]+	O-Acetylserine	Amino acids and derivatives	Amino acids and derivatives	5147-00-2	78394	73172	91014	580660	650460	651740	200820	204540	261080	219570	234190	183120	243140	270710	300650
pme0014	--	--	56-86-0	148.06	84	147.053	C5H9NO4	[M+H]+	L-Glutamic acid	Amino acids and derivatives	Amino acids and derivatives	56-86-0	23956000	21592000	23811000	24525000	24570000	21902000	22924000	21871000	23997000	19303000	21077000	20386000	22883000	22046000	22425000
Zmzn000113	--	--	6061-13-8	146.05	102.06	147.053	C5H9NO4	[M-H]-	L-threo-3-Methylaspartate	Amino acids and derivatives	Amino acids and derivatives	6061-13-8	1210200	1619400	1282600	1607800	1519800	1685200	1465700	1464200	1376600	768410	911540	849760	1057400	982680	1286600
pme2758	--	--	3913-68-6	162.04	144	163.048	C5H9NO5	[M-H]-	4-Hydroxy-L-glutamic acid	Amino acids and derivatives	Amino acids and derivatives	3913-68-6	84743	50016	74163	89361	100830	136670	35242	76899	46654	46630	28967	41851	47622	64888	38376
pme2914	--	--	503-49-1	161.05	99	162.053	C6H10O5	[M-H]-	3-Hydroxy-3-methylpentane-1,5-dioic acid	Amino acids and derivatives	Amino acids and derivatives	503-49-1	167710	105320	126340	558110	572880	554410	156210	133460	100200	210570	224680	198080	179960	242960	219600
ML10181668	--	--	52-52-8	130.09	84.08	129.079	C6H11NO2	[M+H]+	Cycloleucine*	Amino acids and derivatives	Amino acids and derivatives	52-52-8	1725600	1782600	1970100	1946100	1982600	1706000	1307500	1380300	1308100	892870	775960	889940	1824400	1721000	1457400
Rfmb319	--	--	4043-87-2	130.09	84.08	129.079	C6H11NO2	[M+H]+	Pipecolic acid*	Amino acids and derivatives	Amino acids and derivatives	4043-87-2	289070	293900	407120	681700	600040	600210	499670	665780	592810	496390	540550	460600	459720	407460	350530
Lmqp000427	C01633	--	4252-82-8	146.08	82.07	145.074	C6H11NO3	[M+H]+	N-Methyl-Trans-4-Hydroxy-L-Proline	Amino acids and derivatives	Amino acids and derivatives	4252-82-8	370180	316880	343130	525040	592340	531300	833940	729040	847870	776580	787430	857460	618850	594820	628310
pmb0468	--	--	4289-98-9	178	161	177.046	C6H11NO3S	[M+H]+	N-Formyl-L-Methionine	Amino acids and derivatives	Amino acids and derivatives	4289-98-9	153240	147600	141320	56371	61706	65019	181830	187690	243760	194160	159080	148710	127540	140000	127600
pme3382	--	--	17093-74-2	160.06	98	161.069	C6H11NO4	[M-H]-	N-Acetyl-L-threonine	Amino acids and derivatives	Amino acids and derivatives	17093-74-2	70798	63043	74679	106760	107790	88922	115450	125610	96753	84994	82567	73731	83721	63643	95969
mws0221	C01697	ko00052,ko01100	56-89-3	241.03	152	240.024	C6H12N2O4S2	[M+H]+	L-Cystine	Amino acids and derivatives	Amino acids and derivatives	56-89-3	131790	108880	108900	81530	89471	74268	28196	35306	21821	44621	32487	38660	90383	71910	59079
mws0227	C00794	ko00051,ko00052,ko01100,ko02010	61-90-5	132.1	86.2	131.095	C6H13NO2	[M+H]+	L-Leucine*	Amino acids and derivatives	Amino acids and derivatives	61-90-5	11953000	12147000	11256000	15791000	15205000	16329000	11526000	11022000	14099000	14951000	12361000	9800700	13635000	13198000	12148000
mws0258	--	--	73-32-5	132.1	86	131.095	C6H13NO2	[M+H]+	L-Isoleucine*	Amino acids and derivatives	Amino acids and derivatives	73-32-5	12500000	11983000	10811000	15285000	14365000	15392000	10936000	11401000	14674000	14851000	10947000	9540900	12735000	12248000	12056000
Lmbp000123	C00490	ko00660,ko01100	25148-30-5	164.07	56.05	163.067	C6H13NO2S	[M+H]+	L-Homomethionine	Amino acids and derivatives	Amino acids and derivatives	25148-30-5	20049	15757	18852	38808	30125	45140	5208.5	14365	21170	12768	10486	20190	26954	26983	26090
pme0026	--	--	56-87-1	147.11	84	146.106	C6H14N2O2	[M+H]+	L-Lysine	Amino acids and derivatives	Amino acids and derivatives	56-87-1	1547800	1320800	1482100	2506300	2440300	2446600	1391800	1232300	1512500	1622500	1441800	1308400	1587500	1781800	1603000
mws0260	C02172	ko00380	74-79-3	175.12	116	174.112	C6H14N4O2	[M+H]+	L-Arginine	Amino acids and derivatives	Amino acids and derivatives	74-79-3	5287000	5051300	6148800	3719000	3869500	3761100	2002000	1739800	1891200	2092800	1899900	1579800	3312400	3220900	3468200
mws0254	--	--	71-00-1	156.08	110	155.069	C6H9N3O2	[M+H]+	L-Histidine	Amino acids and derivatives	Amino acids and derivatives	71-00-1	4056500	4005400	4441000	4844000	4895300	5016900	4221000	3991300	4297600	4497600	4303600	4244000	4266600	4491900	4276000
pme2559	--	--	997-55-7	174.04	88	175.048	C6H9NO5	[M-H]-	N-Acetyl-L-Aspartic Acid	Amino acids and derivatives	Amino acids and derivatives	997-55-7	15960	4266.7	8070.9	26106	21134	22080	9363.7	11878	6981	10382	9704.8	4488.7	8654.9	10670	8703
pme0181	C19636	--	368-16-1	170.09	124	169.085	C7H11N3O2	[M+H]+	3-Methyl-L-Histidine	Amino acids and derivatives	Amino acids and derivatives	368-16-1	26698	21741	23280	20571	20774	18424	13029	22127	33967	26367	24003	27498	24307	26272	24941
pme0075	--	--	1188-37-0	188.06	128	189.064	C7H11NO5	[M-H]-	N-Acetyl-L-glutamic acid	Amino acids and derivatives	Amino acids and derivatives	1188-37-0	170650	177440	203280	9630400	9541200	9401100	403160	406640	320980	641350	722320	696400	3005200	3334300	3045000
Hmsp000364	C00122	ko00020,ko00190,ko00220,ko00250,ko00350,ko00360,ko00620,ko00650,ko00760,ko01100,ko01110,ko01200	2521-84-8	144.1	98.09	143.095	C7H13NO2	[M+H]+	L-Cyclopentylglycine	Amino acids and derivatives	Amino acids and derivatives	2521-84-8	165760	140390	160560	196440	208600	215430	218690	182630	159530	150250	110820	137060	154880	162700	112620
Rfmb320	--	--	7730-87-2	144.1	84.08	143.095	C7H13NO2	[M+H]+	1-Methylpiperidine-2-carboxylic acid	Amino acids and derivatives	Amino acids and derivatives	7730-87-2	294710	271570	365800	284460	282060	301610	1298100	1417600	1781100	895420	742040	672630	553970	707820	674870
Zmyn000155	--	--	6205-08-9	173.11	131.08	174.1	C7H14N2O3	[M-H]-	N-α-Acetyl-L-ornithine	Amino acids and derivatives	Amino acids and derivatives	6205-08-9	820650	712250	730420	463750	465750	535350	257850	275850	205110	240520	287290	242820	399770	389240	409380
pme0278	--	--	583-93-7	191.1	128	190.095	C7H14N2O4	[M+H]+	2,6-Diaminooimelic acid	Amino acids and derivatives	Amino acids and derivatives	583-93-7	181590	156050	151460	97156	121130	107020	140280	129390	198300	132180	115660	97641	150370	150640	144730
pme2773	--	--	56-88-2	223.07	134	222.067	C7H14N2O4S	[M+H]+	L-Cystathionine	Amino acids and derivatives	Amino acids and derivatives	56-88-2	39700	35491	49333	50048	60457	44828	30714	37709	26742	20743	25123	29420	37399	47009	39105
Rfmb318	C07544	ko01110	1195-94-4	144.1	84.08	144.092	C7H14NO2+	[M]+	D-Proline betaine	Amino acids and derivatives	Amino acids and derivatives	1195-94-4	145850	169610	195800	144270	123830	164740	817490	829930	902030	479210	382660	252410	329540	333400	304590
pme3388	--	--	156-86-5	189.13	144	188.127	C7H16N4O2	[M+H]+	Homoarginine	Amino acids and derivatives	Amino acids and derivatives	156-86-5	202120	184080	186110	102470	102830	83676	53897	57943	60378	56849	66671	53477	114930	122990	133240
Zmjp000182	C00127	ko00480,ko01100	17035-90-4	189.13	70.07	188.127	C7H16N4O2	[M+H]+	N-Monomethyl-L-arginine	Amino acids and derivatives	Amino acids and derivatives	17035-90-4	579070	511000	531070	251440	251670	259110	160820	143540	165970	160350	148120	150940	278030	273720	310900
pme1002	--	--	51-67-2	138.09	103	137.084	C8H11NO	[M+H]+	L-Tyramine	Amino acids and derivatives	Amino acids and derivatives	51-67-2	14134	9793	7297.6	20792	16347	8685.5	30803	26553	26551	13986	14865	19624	18208	14120	18240
pme2563	--	--	636-58-8	249.06	128	250.062	C8H14N2O5S	[M-H]-	γ-Glu-Cys	Amino acids and derivatives	Amino acids and derivatives	636-58-8	15010	5029.8	10747	6060.8	5508.6	6593.2	31957	31948	25490	9077.1	7659.1	5209	8540.9	7988.2	10618
mws5041	--	--	19461-38-2	189.12	86.1	188.116	C8H16N2O3	[M+H]+	L-Glycyl-L-isoleucine*	Amino acids and derivatives	Amino acids and derivatives	19461-38-2	11882	13505	9306.7	31409	18838	30664	13963	10427	10792	18224	11711	10162	14320	8638.5	13582
NK10251888	C08364	--	30315-93-6	203.15	70.07	202.143	C8H18N4O2	[M+H]+	NG,NG-Dimethyl-L-arginine	Amino acids and derivatives	Amino acids and derivatives	30315-93-6	844730	792910	692330	588460	600050	546540	179230	187620	212230	215030	204870	217690	460780	416680	484390
pme0021	--	--	63-91-2	166.09	120.08	165.07	C9H11NO2	[M+H]+	L-Phenylalanine	Amino acids and derivatives	Amino acids and derivatives	63-91-2	13284000	13119000	12445000	15146000	16681000	18058000	13958000	13646000	17602000	17717000	15075000	13596000	15935000	15347000	13438000
mws0250	C08261	--	60-18-4	182.08	136.1	181.074	C9H11NO3	[M+H]+	L-Tyrosine	Amino acids and derivatives	Amino acids and derivatives	60-18-4	8223200	7839400	7646000	9182800	8789200	8988100	5635600	5764800	7366000	6604000	5929000	5847400	7122600	6998800	7635200
Zmgn001039	--	--	-	266.09	134.05	267.078	C9H17NO6S	[M-H]-	S-Ribosyl-L-homocysteine	Amino acids and derivatives	Amino acids and derivatives	-	1084100	737530	885470	172080	165420	162800	1098900	1323200	770910	586680	633550	608170	534340	560060	556100
Hmhp001812	C03665	--	2140-79-6	282.12	136.06	281.112	C11H15N5O4	[M+H]+	2'-O-Methyladenosine	Nucleotides and derivatives	Nucleotides and derivatives	2140-79-6	76246	61406	62128	93069	79496	76397	85339	97916	88788	100000	76601	57752	100740	85051	70935
Lmqp000329	C02938	ko00380,ko01100	25635-88-5	296.07	104.11	295.056	C8H14N3O7P	[M+H]+	5-Aminoimidazole ribonucleotide	Nucleotides and derivatives	Nucleotides and derivatives	25635-88-5	4382100	2385800	3383300	1242200	1317800	1207900	3481300	4174000	6466800	6091500	4054400	3030000	5001600	4072500	3856100
mws0248	C21283	--	58-96-8	243.06	110	244.07	C9H12N2O6	[M-H]-	Uridine	Nucleotides and derivatives	Nucleotides and derivatives	58-96-8	726850	611520	608250	139060	158130	148560	649870	760890	668670	527040	670390	683690	477810	476790	508400
mws0251	C02155	--	65-71-4	127.05	110	126.043	C5H6N2O2	[M+H]+	Thymine	Nucleotides and derivatives	Nucleotides and derivatives	65-71-4	8407.8	7801.7	9704.4	26812	30593	34003	5560.2	7986.1	8683.7	10068	10982	10352	12883	17380	14424
mws0255	C03884	--	71-30-7	112.05	95	111.043	C4H5N3O	[M+H]+	Cytosine	Nucleotides and derivatives	Nucleotides and derivatives	71-30-7	159310	148960	160290	126910	117930	124190	160030	181730	214590	282600	252770	245190	190710	186450	197210
mws0572	C20772	ko00130,ko01110	554-01-8	126.07	109	125.059	C5H7N3O	[M+H]+	5-Methylcytosine	Nucleotides and derivatives	Nucleotides and derivatives	554-01-8	39786	34646	42969	35389	34379	39883	28679	27369	33629	33063	37318	16165	32280	27554	37038
mws0668	C02076	ko00710,ko01100	146-80-5	283.07	151	284.076	C10H12N4O6	[M-H]-	Xanthosine	Nucleotides and derivatives	Nucleotides and derivatives	146-80-5	112790	85685	103210	31241	31719	26722	179470	167020	97478	25682	37662	29547	44388	67619	60804
mws0863	--	--	102916-66-5	213.02	97	214.024	C5H11O7P	[M-H]-	2-Deoxyribose-5'-phosphate	Nucleotides and derivatives	Nucleotides and derivatives	102916-66-5	17068	12605	13649	115820	104960	109040	37622	31787	17153	20761	18342	23486	18998	29753	30061
mws0884	C00643	ko00380,ko01100	60-92-4	328.05	134.2	329.053	C10H12N5O6P	[M-H]-	Cyclic 3',5'-Adenylic acid	Nucleotides and derivatives	Nucleotides and derivatives	60-92-4	109280	76543	79882	13958	13777	15565	120600	97184	76882	52162	53758	58222	47488	58577	57306
mws0981	--	--	529-69-1	178.04	136.02	179.044	C6H5N5O2	[M-H]-	Isoxanthopterin	Nucleotides and derivatives	Nucleotides and derivatives	529-69-1	5145.5	5534.5	7200.6	2538.9	5109.7	5680.9	19347	28443	23336	14894	20767	21463	11637	16429	9772.1
mws1060	C00881	ko00240,ko01100,ko02010	7013-16-3	267.07	135	268.081	C10H12N4O5	[M-H]-	9-(Arabinosyl)hypoxanthine	Nucleotides and derivatives	Nucleotides and derivatives	7013-16-3	618940	490020	534210	291040	243890	304220	814910	690400	577950	320770	663390	344150	404860	463220	418730
pmb0530	C08285	ko00073	53-84-9	664.12	136.2	663.109	C21H27N7O14P2	[M+H]+	Nicotinic acid adenine dinucleotide	Nucleotides and derivatives	Nucleotides and derivatives	53-84-9	37944	37504	38992	6714.7	13919	14804	26138	30423	48730	32771	21844	26026	38844	31223	36847
pmb0981	C14827	ko00591,ko01100	61-19-8	348.07	136	347.063	C10H14N5O7P	[M+H]+	Adenosine 5'-monophosphate	Nucleotides and derivatives	Nucleotides and derivatives	61-19-8	166110	131160	119780	58627	41461	65563	158510	167150	155310	47810	60120	46285	98939	89445	95823
pmb2507	--	--	17210-42-3	213.1	97	214.024	C5H11O7P	[M-H]-	2-Deoxyribose-1-phosphate	Nucleotides and derivatives	Nucleotides and derivatives	17210-42-3	91614	72988	59894	798190	821950	772160	226940	186790	181170	168700	131930	144910	195040	219740	182800
pmc0066	C07064	--	3393-18-8	333.05	137.05	332.052	C10H13N4O7P	[M+H]+	2'-Deoxyinosine-5'-monophosphate	Nucleotides and derivatives	Nucleotides and derivatives	3393-18-8	16520000	13968000	12739000	20790000	19826000	21858000	15603000	16381000	19482000	16095000	16851000	15696000	18625000	18381000	17377000
pmc0274	C00761	ko00940	50-66-8	167.1	121.1	166.031	C6H6N4S	[M+H]+	6-Methylmercaptopurine	Nucleotides and derivatives	Nucleotides and derivatives	50-66-8	491170	462280	413330	683490	692420	741140	505160	501570	708990	762020	614150	472350	584360	580740	587150
pmc0281	--	--	-	400.15	136.11	399.139	C15H21N5O8	[M+H]+	Ribosyladenosine	Nucleotides and derivatives	Nucleotides and derivatives	-	95029	73693	79252	73707	98618	97660	208440	147080	254190	228130	220250	168320	166970	125380	122880
pme0033	C17759	--	68-94-0	137.05	119	136.039	C5H4N4O	[M+H]+	Hypoxanthine	Nucleotides and derivatives	Nucleotides and derivatives	68-94-0	78326	72477	87694	353040	352080	328820	90475	104800	94900	144910	180270	136340	194890	169430	169510
pme0040	--	--	73-24-5	136.06	119	135.054	C5H5N5	[M+H]+	Adenine	Nucleotides and derivatives	Nucleotides and derivatives	73-24-5	3217400	3226600	2701900	5904800	5792400	5649300	3352300	2764700	3720700	6658900	4879100	4280500	4208400	4114900	4498300
pme0183	--	--	3373-53-3	152.06	135	151.049	C5H5N5O	[M+H]+	Isoguanine	Nucleotides and derivatives	Nucleotides and derivatives	3373-53-3	36271	54223	38999	121960	144630	136220	87212	89093	141390	133300	77122	64562	115400	77640	68032
pme0230	--	--	58-61-7	268.1	136.06	267.097	C10H13N5O4	[M+H]+	Adenosine	Nucleotides and derivatives	Nucleotides and derivatives	58-61-7	41771000	39872000	34868000	13094000	14470000	15721000	41169000	32167000	45634000	41514000	39730000	34685000	36241000	33892000	33482000
pme0256	--	--	69-89-6	151.03	151	152.033	C5H4N4O2	[M-H]-	Xanthine	Nucleotides and derivatives	Nucleotides and derivatives	69-89-6	296990	277200	257650	825570	891550	931580	175570	195210	170450	249010	292400	271830	370420	425290	404630
pme0257	--	--	66-22-8	111.02	80	112.027	C4H4N2O2	[M-H]-	Uracil	Nucleotides and derivatives	Nucleotides and derivatives	66-22-8	79297	87782	81990	89522	103710	55717	146970	126690	113170	91267	121010	94304	95534	100520	72533
pme0264	--	--	50-89-5	243.1	127	242.09	C10H14N2O5	[M+H]+	Thymidine	Nucleotides and derivatives	Nucleotides and derivatives	50-89-5	16899	14711	11430	98615	71176	69657	13827	19435	22690	22287	20427	15982	41322	39287	33808
pme1109	--	--	73-40-5	152.06	135	151.049	C5H5N5O	[M+H]+	Guanine	Nucleotides and derivatives	Nucleotides and derivatives	73-40-5	200010	221240	223890	1311300	1400600	1344100	578390	615690	722780	828590	732100	637550	703250	530600	624130
pme1178	--	--	118-00-3	284.1	152	283.092	C10H13N5O5	[M+H]+	Guanosine	Nucleotides and derivatives	Nucleotides and derivatives	118-00-3	3144400	2427100	3286100	654830	618020	771630	2434400	1811300	3038900	2269000	1471900	1721000	1853400	1646700	2282100
pme1184	C01714	ko00944	961-07-9	268.1	152	267.097	C10H13N5O4	[M+H]+	2'-Deoxyguanosine	Nucleotides and derivatives	Nucleotides and derivatives	961-07-9	70655	76293	81565	74117	68117	67683	67077	61569	82670	52613	63731	55056	78646	69673	54263
pme1194	C01460	ko00941,ko00944	951-77-9	228.1	112	227.091	C9H13N3O4	[M+H]+	2'-Deoxycytidine	Nucleotides and derivatives	Nucleotides and derivatives	951-77-9	20459	18463	9269.1	8405.7	15024	6889.2	18761	12575	21675	26044	25917	14969	16127	14913	18601
pme1474	--	--	2457-80-9	298.1	136	297.09	C11H15N5O3S	[M+H]+	5'-Deoxy-5'-(methylthio)adenosine	Nucleotides and derivatives	Nucleotides and derivatives	2457-80-9	1079300	1833900	1037900	808420	865020	994110	571830	642330	866160	624020	555500	507770	743080	706580	720240
pme2776	--	--	890-38-0	253.09	137	252.086	C10H12N4O4	[M+H]+	2'-Deoxyinosine	Nucleotides and derivatives	Nucleotides and derivatives	890-38-0	26319	16738	9952.6	18624	19815	27504	18997	19944	20609	28398	12302	15238	12258	19206	19883
pme3184	--	--	653-63-4	332.08	136	331.068	C10H14N5O6P	[M+H]+	2'-Deoxyadenosine-5'-monophosphate	Nucleotides and derivatives	Nucleotides and derivatives	653-63-4	199070	154460	138330	34513	38503	39232	86152	86133	98196	95277	106010	86253	132280	85502	80242
pme3200	--	--	471-29-4	74	57	73.064	C2H7N3	[M+H]+	1-methylguanidine	Nucleotides and derivatives	Nucleotides and derivatives	471-29-4	33825	46831	37516	58683	54625	47428	31704	32177	43461	45634	32152	33027	49115	48604	54297
pme3337	--	--	4542-23-8	384.12	252	383.108	C14H17N5O8	[M+H]+	Succinyladenosine	Nucleotides and derivatives	Nucleotides and derivatives	4542-23-8	1403800	1317800	1775100	2208700	2254800	2431200	1179900	1305400	1873600	1634100	1308000	764110	1705600	1731100	1226000
pme3732	--	--	65-46-3	244.09	112	243.086	C9H13N3O5	[M+H]+	Cytidine	Nucleotides and derivatives	Nucleotides and derivatives	65-46-3	761730	799350	843410	160800	196930	178050	859900	845910	812230	689980	773440	685440	519280	613290	663060
pme3961	--	--	958-09-8	252.11	136	251.102	C10H13N5O3	[M+H]+	2'-Deoxyadenosine	Nucleotides and derivatives	Nucleotides and derivatives	958-09-8	253920	261220	185640	345470	352270	335510	211740	173930	362310	386060	252360	270950	267550	266900	270580
pme3967	C00492	ko00052,ko01100,ko02010	2140-67-2	312.13	180	311.123	C12H17N5O5	[M+H]+	2-(Dimethylamino)guanosine	Nucleotides and derivatives	Nucleotides and derivatives	2140-67-2	37318	41549	44586	197660	151960	173950	54063	34082	42380	61469	52504	43376	64166	72529	80653
Zmyp000878	--	--	1818-71-9	284.1	152.06	283.092	C10H13N5O5	[M+H]+	2-Hydroxyadenosine	Nucleotides and derivatives	Nucleotides and derivatives	1818-71-9	4548500	4613200	4598300	1215200	977910	1013900	3305700	3126700	4347300	3612300	3503100	2684800	3248400	2789700	2840100
HJN083	C00179	ko00330,ko01100	524-30-1	371.1	209.05	370.09	C16H18O10	[M+H]+	Fraxetin-8-O-glucoside (Fraxin)	Lignans and Coumarins	Coumarins	524-30-1	28566	30404	29993	18875	14401	17644	15280	18790	27473	22137	17101	24946	19688	15337	26425
Hmgn004693	C00482	ko00940,ko01100,ko01110	305-01-1	177.02	133.2	178.027	C9H6O4	[M-H]-	Esculetin	Lignans and Coumarins	Coumarins	305-01-1	33013	27273	42724	90501	84930	63138	83106	135240	67737	90890	48801	59702	65811	85088	52184
Hmln003169	--	--	157226-48-7	353.14	189.1	352.131	C21H20O5	[M+H]+	1-Methoxyphaseollin	Lignans and Coumarins	Coumarins	157226-48-7	10103	11288	9455.4	14293	13008	17598	4038.7	2311.1	3881.6	5545.4	2926	3637	11857	7983.6	8525.2
Lmbp002255	--	--	-	223.03	149.03	224.032	C10H8O6	[M-H]-	Sideretin (5,7,8-Trihydroxy-6-methoxycoumarin)	Lignans and Coumarins	Coumarins	-	121130	111180	82992	504250	489430	509890	118930	145210	96376	128710	151770	144830	154370	185320	173700
mws1013	C00134	ko00330,ko00472,ko00480,ko00960,ko01100,ko01110,ko02010	143663-00-7	521.2	359.15	522.211	C26H34O11	[M-H]-	Lariciresinol-4'-O-glucoside	Lignans and Coumarins	Lignans	143663-00-7	8548	7179.2	4153	14367	8512.6	20333	6487.8	4157.4	3445	5308	9071.9	14961	6182.3	9986.1	7787.1
mws4108	C01234	ko00270,ko01100,ko01110	-	371.11	327.03	372.121	C20H20O7	[M-H]-	(8'R,7'S)-(-)-8-Hydroxy-α-conidendrin	Lignans and Coumarins	Lignans	-	6946.6	5177.6	7736	11355	13450	11394	13951	14397	12019	11749	10559	17039	7515.5	13460	9401.2
pmn001663	C00114	ko00260,ko00564,ko01100,ko02010	34209-69-3	387.14	329.14	388.153	C21H24O7	[M-H]-	Trachelogenin	Lignans and Coumarins	Lignans	34209-69-3	1298100	951170	1003100	1724800	1725600	1772400	944250	901050	626250	816050	854240	805570	1078100	1310500	1225300
Rfmb26201	--	--	21453-69-0	417.16	402.1	418.163	C22H26O8	[M-H]-	Syringaresinol	Lignans and Coumarins	Lignans	21453-69-0	2847.4	4821.6	3133.1	11709	10462	11925	3315.6	3710.6	1557.1	1819.8	2012	3086.5	2828	2845.4	4357.1
Zmln002252	C09793	--	-	621.22	417.16	622.226	C30H38O14	[M-H]-	Syringaresinol-4'-O-(6''-acetyl)glucoside	Lignans and Coumarins	Lignans	-	42284	27144	23786	5650.3	5663.6	8306.3	5644.1	6787.9	2262.2	2529.5	1785.5	3412.9	7692	10515	12772
pmn001518	--	--	58511-73-2	331.07	169.01	332.074	C13H16O10	[M-H]-	1-O-Galloyl-D-glucose	Tannins	Tannin	58511-73-2	58990	40703	67554	89183	83559	77770	92455	81821	61770	63185	57458	79109	54520	76610	64899
pmb2928	--	--	84274-52-2	331	313.1	332.074	C13H16O10	[M-H]-	Gallic acid-4-O-glucoside	Tannins	Tannin	84274-52-2	4999.7	4144.1	8660	20643	24172	18685	4071.3	3135.6	2464.2	7442.8	3859.4	5721.5	6945.8	7995.7	8797.9
mws1429	C00670	ko00564,ko00565	189351-15-3	223.13	161	224.141	C13H20O3	[M-H]-	Vomifoliol	Terpenoids	Monoterpenoids	189351-15-3	40453	27586	28844	38504	46742	39308	78776	86381	58285	72137	61803	64350	35525	44570	42116
Lmmn004145	C00216	--	-	675.41	397.14	679.419	C38H60O10	[M-H]-	3-O-(2-O-Acetyl-glucosyl)oleanolic acid	Terpenoids	Triterpene	-	95507	82165	76203	65243	64770	70541	166990	164040	109380	90781	98917	102790	66808	70879	74750

## Sheet: Table S2a
Table S2a. Significantly different expressed metabolites in NJS vs NJF group.
No.	Index	Q1(Da)	Q3(Da)	MW(Da)	Formula	Ionization mode	Compounds	CAS	VIP	p.value	FC	KEGG_ID	Type
	Lipid
1	Hmqp005411	297.24	81.07	296.23	C18H32O3	[M+H]+	9-Oxo-12Z-Octadecenoic acid*	112543-32-5	1.2	0	2.5411	/	down
2	Hmqp005455	297.24	81.07	296.23	C18H32O3	[M+H]+	15(R)-Hydroxylinoleic Acid*	177931-23-6	1.2	0	2.668	C15561	down
3	Lmbn004240	329.23	199.13	330.24	C18H34O5	[M−H]−	9,10-Dihydroxy-12,13-epoxyoctadecanoic acid	/	1.2	0	2.6041	/	down
4	Lmbn004685	311.22	223.17	312.23	C18H32O4	[M−H]−	5S,8R-DiHODE; (5S,8R,9Z,12Z)-5,8-Dihydroxyoctadeca-9,12-dienoate	/	1.2	0	13.53	C02076	down
5	Lmbn005287	311.22	249.22	312.23	C18H32O4	[M−H]−	7S,8S-DiHODE; (9Z,12Z)-(7S,8S)-Dihydroxyoctadeca-9,12-dienoic acid	143288-65-7	1.2	0	3.9403	C19615	down
6	Lmbn005443	293.21	235.17	294.22	C18H30O3	[M−H]−	13-KODE; (9Z,11E)-13-Oxooctadeca-9,11-dienoic acid*	54739-30-9	1.2	0	4.8935	/	down
7	Lmhp009526	515.32	261.22	514.31	C27H46O9	[M+H]+	2-α-Linolenoyl-glycerol-1-O-glucoside	/	1.16	0.002	0.32079	C03589	up
8	Lmhp009773	515.32	261.22	514.31	C27H46O9	[M+H]+	1-α-Linolenoyl-glycerol-3-O-glucoside	/	1.15	0.003	0.14902	C14463	up
9	Lmhp010334	517.34	263.24	516.33	C27H48O9	[M+H]+	2-Linoleoylglycerol-1-O-glucoside	/	1.09	0.014	0.48593	C06758	up
10	Lmhp010573	517.34	263.24	516.33	C27H48O9	[M+H]+	1-Linoleoylglycerol-3-O-glucoside	/	1.18	0.001	0.41756	C14833	up
11	mws0120	258.11	104.11	257.1	C8H20NO6P	[M+H]+	Choline Alfoscerate	28319-77-9	1.2	0	0.18809	/	up
12	pmb1574	277.2	93	276.21	C18H28O2	[M+H]+	9,12-Octadecadien-6-Ynoic Acid	61481-29-6	1.12	0.007	2.1928	/	down
13	pmb2165	412.25	184.07	411.24	C18H38NO7P	[M+H]+	LysoPC 10:0	22248-63-1	1.19	0	0.46112	/	up
14	pmb2786	293.21	235.17	294.22	C18H30O3	[M−H]−	9-Hydroxy-10,12,15-octadecatrienoic acid*	89886-42-0	1.2	0	5.0387	/	down
15	pmb2787	293.21	275.1	294.22	C18H30O3	[M−H]−	9-KODE;9-Oxo-10E,12Z-octadecadienoic acid	54232-59-6	1.2	0	4.3178	/	down
16	pmb2799	295.23	195.2	296.24	C18H32O3	[M−H]−	12,13-Epoxy-9-Octadecenoic Acid	6799-85-5	1.2	0	2.7559	/	down
17	pmn001689	311.22	223.17	312.23	C18H32O4	[M−H]−	9-Hydroxy-12-oxo-15(Z)-octadecenoic acid	/	1.2	0	12.839	C14214	down
18	pmn001691	327.22	291.2	328.23	C18H32O5	[M−H]−	9,12,13-Trihydroxy-10,15-octadecadienoic acid	/	1.19	0	2.8253	/	down
19	Zmpn003368	293.21	195.14	294.22	C18H30O3	[M−H]−	13S-Hydroxy-9Z,11E,15Z-octadecatrienoic acid	87984-82-5	1.2	0	4.1857	C01613	down
20	Zmyn004548	291.2	235.17	292.2	C18H28O3	[M−H]−	12-Oxo-phytodienoic acid	85551-10-6	1.2	0	3.1407	C00043	down
	Phenolic acids
21	HJN003	385.11	223.06	386.12	C17H22O10	[M−H]−	1-O-Sinapoyl-D-glucose	/	1.11	0.01	0.4802	/	up
22	Hmbn002692	517.16	175.04	518.16	C22H30O14	[M−H]−	6'-O-Feruloyl-D-sucrose	118230-77-6	1.2	0	0.12474	/	up
23	Hmgn001653	137.02	93.04	138.03	C7H6O3	[M−H]−	Protocatechualdehyde*	139-85-5	1.2	0	2.0525	/	down
24	Hmtn001288	181.05	135.04	182.06	C9H10O4	[M−H]−	Methyl 2,4-dihydroxyphenylacetate	67828-42-6	1.18	0.001	4.503	C01971	down
25	Lmbn001981	137.02	93.03	138.03	C7H6O3	[M−H]−	2,5-Dihydroxybenzaldehyde*	1194-98-5	1.19	0	2.3921	/	down
26	Lmhn003074	309.06	193.05	310.07	C14H14O8	[M−H]−	Feruloylmalic acid	/	1.17	0.001	0.41635	C15205	up
27	Lmjn003562	693.2	175.04	694.21	C32H38O17	[M−H]−	3,6'-Diferuloylsucrose	107172-40-7	1.19	0	0.27565	C19621	up
28	Lmsn003628	547.17	223.06	548.17	C23H32O15	[M−H]−	6′-O-Sinapoylsucrose	/	1.19	0	0.16483	C20772	up
29	MA10107783	207.03	119.05	208.04	C10H8O5	[M−H]−	3-[(1-Carboxyvinyl)oxy]benzoic acid	16929-37-6	1.2	0	3.3026	C02934	down
30	mws0014	193.05	134.01	194.06	C10H10O4	[M−H]−	Ferulic acid	537-98-4	1.2	0	2.8517	C00152	down
31	mws0027	197.05	123	198.05	C9H10O5	[M−H]−	Syringic acid	530-57-4	1.2	0	9.8089	C00398	down
32	mws0028	167.03	108.02	168.04	C8H8O4	[M−H]−	Vanillic acid	121-34-6	1.19	0	2.3883	C01533	down
33	mws0467	165.06	119.05	166.06	C9H10O3	[M−H]−	3-(4-Hydroxyphenyl)-propionic acid	501-97-3	1.18	0	3.8667	C00750	down
34	mws0749	137.02	93	138.03	C7H6O3	[M−H]−	4-Hydroxybenzoic acid	99-96-7	1.19	0	2.0922	C06672	down
35	mws2212	179.03	135.05	180.04	C9H8O4	[M−H]−	Caffeic acid	331-39-5	1.18	0.001	2.9072	C05623	down
36	mws4085	223.06	193	224.07	C11H12O5	[M−H]−	Sinapic acid	530-59-6	1.2	0	4.28	C06424	down
37	NK10253223	168.06	94.06	167.06	C8H9NO3	[M+H]+	2-Amino-3-methoxybenzoic acid	3177-80-8	1.11	0.009	3.0928	C00670	down
38	pmb0752	369.12	177.1	368.11	C17H20O9	[M+H]+	3-O-Feruloylquinic acid	1899-29-2	1.2	0	0.11194	C00153	up
39	pmb2654	460.1	117.9	461.15	C19H27NO12	[M−H]−	Anthranilate-1-O-Sophoroside	/	1.19	0	0.25183	C00852	up
40	pmb2819	665.1	218.1	666.2	C27H38O19	[M−H]−	O-Caffeoyl maltotriose	/	1.18	0.001	0.37702	C00042	up
41	pmb3107	359.1	182.1	360.11	C15H20O10	[M−H]−	Glucosyringic Acid	/	1.19	0	0.15503	C00474	up
42	pme0281	165.02	121.03	166.03	C8H6O4	[M−H]−	Terephthalic acid	100-21-0	1.14	0.005	2.0248	C00049	down
43	pme0428	237.08	103	238.08	C12H14O5	[M−H]−	3,4,5-Trimethoxycinnamic acid	90-50-6	1.19	0	5.3322	C00491	down
44	pme3083	164.04	120	165.04	C8H7NO3	[M−H]−	2-(Formylamino)benzoic acid	3342-77-6	1.2	0	2.6102	C00245	down
45	pme3472	271.09	107.6	272.09	C12H16O7	[M−H]−	Arbutin	497-76-7	1.18	0	6.5675	C08278	down
46	pmf0096	88.99	70.9	90	C2H2O4	[M−H]−	Oxalic acid	144-62-7	1.14	0.005	2.2611	C00299	down
47	pmn001463	753.22	547.1	754.23	C34H42O19	[M−H]−	3,6'-Disinapoylsucrose	/	1.14	0.004	0.35674	C00407	up
48	pmn001669	237.08	147	238.08	C12H14O5	[M−H]−	Methyl sinapate	20733-94-2	1.2	0	0.38584	C01083	up
49	pmn001695	371.1	249.06	372.11	C16H20O10	[M−H]−	Trihydroxycinnamoylquinic acid	/	1.2	0	0.17437	C00296	up
50	pmp001086	127.04	97	126.03	C6H6O3	[M+H]+	5-Hydroxymethylfurfural	67-47-0	1.14	0.004	0.47435	C03264	up
51	Zmhn000785	515.16	341.11	516.17	C19H32O16	[M−H]−	Di-O-Glucosylquinic acid	/	1.09	0.012	0.25309	C08362	up
52	Zmhn001358	299.08	137.02	300.08	C13H16O8	[M−H]−	4-O-Glucosyl-4-hydroxybenzoic acid	/	1.2	0	0.29815	/	up
53	Zmhn001926	299.08	137.02	300.08	C13H16O8	[M−H]−	1-O-Salicyl-D-glucose	60517-74-0	1.19	0	0.30996	C06427	up
	Flavonoids
54	Hmgp002121	609.18	463.08	608.18	C31H28O13	[M+H]+	Hispidulin-7-O-(6''-O-p-Coumaroyl)Glucoside	/	SSSS	0.009	0.48067	C01904	up
55	Hmgp002189	463.13	301.07	462.12	C22H22O11	[M+H]+	Hispidulin-7-O-Glucoside	17680-84-1	1.2	0	0.05141	C00755	up
56	Lmhp206353	493.13	331.08	492.13	C23H24O12	[M+H]+	Tricin-4'-O-glucoside	/	1.2	0	0.057511	C02376	up
57	Lmjp003044	479.12	317.06	478.11	C22H22O12	[M+H]+	Isorhamnetin-3-O-Glucoside	5041-82-7	1.12	0.007	0.13575	C01089	up
58	Lmnp002413	595.17	449.11	594.16	C27H30O15	[M+H]+	Luteolin-6-C-rhamnoside-7-O-glucoside	/	1.11	0.009	0.42461	C01762	up
59	Lmpp003930	579.15	271.06	578.14	C30H26O12	[M+H]+	Apigenin-7-O-(6''-p-Coumaryl)glucoside	/	1.18	0	0.31149	C00156	up
60	Lmsn002815	593.15	285.04	594.16	C27H30O15	[M−H]−	Kaempferol-3-O-rutinoside(Nicotiflorin)*	17650-84-9	1.14	0.004	0.25381	C17715	up
61	Lmzp004885	331.08	315.05	330.07	C17H14O7	[M+H]+	Tricin (5,7,4'-Trihydroxy-3',5'-dimethoxyflavone)	520-32-1	1.2	0	14.911	C12626	down
62	mws0047	579.17	271.07	578.16	C27H30O14	[M+H]+	Apigenin-7-O-neohesperidoside (Rhoifolin)	17306-46-6	1.15	0.003	0.3822	/	up
63	mws0058	299.06	284	300.06	C16H12O6	[M−H]−	Diosmetin (5,7,3'-Trihydroxy-4'-methoxyflavone)	520-34-3	1.2	0	4.7822	C03975	down
64	mws0061	463.09	300	464.1	C21H20O12	[M−H]−	Quercetin-3-O-galactoside (Hyperin)	482-36-0	1.12	0.007	0.44448	C20792	up
65	mws0913	447.09	285	448.1	C21H20O11	[M−H]−	Kaempferol-3-O-galactoside (Trifolin)	23627-87-4	1.18	0.001	0.054303	C00979	up
66	pma6389	345.1	177.2	344.09	C18H16O7	[M+H]+	Ayanin (3',5-Dihydroxy-3,4',7-Trimethoxyflavone)	572-32-7	1.18	0.001	0.24348	/	up
67	pmb0676	801.22	207.1	800.22	C38H40O19	[M+H]+	Chrysoeriol-8-C-glucoside-7-O-(6''-feruloyl)glucoside	/	1.12	0.007	0.41965	/	up
68	pmb0681	403.1	367.08	402.1	C20H18O9	[M+H]+	Apigenin-8-C-Arabinoside	/	1.12	0.008	2.217	C12639	down
69	pmb0713	655.19	331.08	654.18	C29H34O17	[M+H]+	Tricin-7-O-(2''-O-glucosyl)glucoside	/	1.16	0.002	0.16376	C00956	up
70	pmb0725	669.18	331.08	668.17	C33H32O15	[M+H]+	Tricin-7-O-(2''-feruloyl)glucoside	/	1.2	0	0.12935	/	up
71	pmb0736	493.13	331.08	492.13	C23H24O12	[M+H]+	Tricin-7-O-Glucoside	32769-01-0	1.2	0	0.058861	C05324	up
72	pmb0738	699.19	331.08	698.19	C34H34O16	[M+H]+	Tricin-7-O-(2''-Sinapoyl)glucoside	/	1.2	0	0.1549	C01727	up
73	pmb3002	607.17	299	608.17	C28H32O15	[M−H]−	Chrysoeriol-7-O-rutinoside	/	1.15	0.003	0.42598	C04166	up
74	pme0368	579.17	271.01	578.16	C27H30O14	[M+H]+	Apigenin-7-O-rutinoside (Isorhoifolin)	552-57-8	1.19	0	0.33236	C00216	up
75	pme0376	271.06	151	272.07	C15H12O5	[M−H]−	Naringenin (5,7,4'-Trihydroxyflavanone)	480-41-1	1.16	0.002	3.1197	C01451	down
76	pmf0472	565.16	271.1	564.15	C26H28O14	[M+H]+	Apiin	26544-34-3	1.12	0.007	4.212	C16759	down
77	pmp000001	301.07	286.05	300.06	C16H12O6	[M+H]+	Hispidulin (5,7,4'-Trihydroxy-6-methoxyflavone)*	1447-88-7	1.2	0	5.033	C00713	down
78	pmp001079	595.17	449.1	594.16	C27H30O15	[M+H]+	Luteolin-7-O-neohesperidoside (Lonicerin)*	25694-72-8	1.09	0.013	0.36848	C00423	up
79	pmp001080	609.18	463.12	608.17	C28H32O15	[M+H]+	Diosmetin-7-O-Neohesperidoside (Neodiosmin)*	38665-01-9	1.18	0.001	0.45392	C00689	up
80	pmp001127	301.07	286.08	300.06	C16H12O6	[M+H]+	Chrysoeriol*	491-71-4	1.2	0	5.1539	C01234	down
81	Xmyp005654	449.11	287.06	448.1	C21H20O11	[M+H]+	Kaempferol-4'-O-glucoside	/	1.2	0	0.10132	C00482	up
82	Zmcp003989	595.16	287.05	594.16	C27H30O15	[M+H]+	Kaempferol-3-O-rhamnosyl(1→2)glucoside	/	1.08	0.015	0.3974	/	up
	Amino acids and derivatives
83	mws0216	132.07	86	131.06	C5H9NO3	[M+H]+	Trans-4-Hydroxy-L-proline*	51-35-4	1.19	0	4.0712	/	down
84	mws0217	76.04	29.99	75.03	C2H5NO2	[M+H]+	L-Glycine	56-40-6	1.19	0	2.6283	/	down
85	mws1050	148.06	88	147.05	C5H9NO4	[M+H]+	O-Acetylserine	5147-00-2	1.2	0	7.1793	C00003	down
86	mws4134	611.14	306.08	612.15	C20H32N6O12S2	[M−H]−	Oxiglutatione	27025-41-8	1.2	0	0.12388	/	up
87	mws5041	189.12	86.1	188.12	C8H16N2O3	[M+H]+	L-Glycyl-L-isoleucine*	19461-38-2	1.1	0.011	2.156	/	down
88	mws5042	223.11	120.09	222.1	C11H14N2O3	[M+H]+	L-Glycyl-L-phenylalanine	721-66-4	1.2	0	2.3976	/	down
89	pmb0468	178	161	177.05	C6H11NO3S	[M+H]+	N-Formyl-L-Methionine	4289-98-9	1.19	0	0.38524	/	up
90	pmb0962	235.1	118.3	234.16	C10H22N2O4	[M+H]+	L-Lysine-Butanoic Acid	80407-71-2	1.19	0	2.9045	/	down
91	pme0075	188.06	128	189.06	C7H11NO5	[M−H]−	N-Acetyl-L-glutamic acid	1188-37-0	1.2	0	41.949	C17203	down
92	pme1086	306.08	143	307.08	C10H17N3O6S	[M−H]−	Glutathione reduced form	70-18-8	1.19	0	0.15383	C02835	up
93	pme1210	150.06	61	149.05	C5H11NO2S	[M+H]+	L-Methionine	63-68-3	1.19	0	2.6753	C05660	down
94	pme2559	174.04	88	175.05	C6H9NO5	[M−H]−	N-Acetyl-L-Aspartic Acid	997-55-7	1	0.041	2.1684	/	down
95	pme2914	161.05	99	162.05	C6H10O5	[M−H]−	3-Hydroxy-3-methylpentane-1,5-dioic acid	503-49-1	1.2	0	3.5355	/	down
96	pme3388	189.13	144	188.13	C7H16N4O2	[M+H]+	Homoarginine	156-86-5	1.17	0.001	0.47086	C00020	up
97	Zmgn001039	266.09	134.05	267.08	C9H17NO6S	[M−H]−	S-Ribosyl-L-homocysteine	/	1.2	0	0.154	/	up
98	Zmjp000182	189.13	70.07	188.13	C7H16N4O2	[M+H]+	N-Monomethyl-L-arginine	17035-90-4	1.2	0	0.43763	/	up
	Alkaloids					[M+H]+
99	Hmlp002408	328.1	148.03	327.1	C14H17NO8	[M+H]+	HBOA-2-O-glucoside	27625-86-1	1.16	0.002	0.11536	/	up
100	Lmgp000796	150.06	61.01	149.05	C8H7NO2	[M+H]+	4-Hydroxymandelonitrile	13093-65-7	1.2	0	3.175	/	down
101	Lmlp003161	265.15	177.06	264.15	C14H20N2O3	[M+H]+	N-Feruloylputrescine	501-13-3	1.16	0.002	3.0113	C05584	down
102	Lmyp003301	358.11	178.05	357.11	C15H19NO9	[M+H]+	4-O-Methyl-DIBOA-Glucoside	/	1.18	0.001	0.16035	/	up
103	Lmyp003387	192.07	146.06	191.06	C10H9NO3	[M+H]+	2-Oxo-3,4-dihydro-1H-quinoline-3-carboxylic acid	246867-17-4	1.2	0	0.43268	/	up
104	mws0005	161.11	144	160.1	C10H12N2	[M+H]+	Tryptamine	61-54-1	1.19	0	2.787	C08322	down
105	mws0983	326.31	62.06	325.3	C20H39NO2	[M+H]+	N-Oleoylethanolamine	111-58-0	1.2	0	3.0022	/	down
106	mws1346	162.08	98	161.07	C6H11NO4	[M+H]+	DL-2-Aminoadipic acid	542-32-5	1.2	0	2.7697	C04717	down
107	pma3649	132.1	86.1	131.06	C5H9NO3	[M+H]+	5-Aminolevulinate*	106-60-5	1.2	0	4.4583	/	down
108	pmb0064	374.11	198.08	373.1	C15H19NO10	[M+H]+	2,4-Dihydroxy-7-methoxy-1,4-benzoxazin-3(4H)-one glucoside (DIMBOA glucose)	18607-79-9	1.13	0.006	0.397	/	up
109	pmb0489	397.2	147.04	396.19	C19H28N2O7	[M+H]+	N-Glucosyl-p-coumaroylputrescine	/	1.1	0.011	2.5101	C06196	down
110	pmb0490	235.14	147.04	234.14	C13H18N2O2	[M+H]+	p-Coumaroylputrescine	34136-53-3	1.2	0	3.267	C16614	down
111	pmb0501	131.13	114.1	130.12	C5H14N4	[M+H]+	Agmatine	306-60-5	1.19	0	0.12242	/	up
112	pmb0774	177.1	160.3	176.1	C10H12N2O	[M]+	N-Hydroxytryptamine*	/	1.19	0	0.39675	/	up
113	pmb1754	184	125	184.07	C5H15NO4P+	[M+H]+	O-Phosphocholine	107-73-3	1.2	0	0.16128	C00148	up
114	pme1738	138.08	95	137.07	C7H9N2O	[M+H]+	3-Carbamyl-1-methylpyridinium(1-Methylnicotinamide)	1005-24-9	1.19	0	5.5718	C00262	down
115	pme1841	103.12	86.1	102.12	C5H14N2	[M+H]+	Cadaverine	462-94-2	1.2	0	0.063472	C00147	up
116	pme2024	177.1	160	176.1	C10H12N2O	[M+H]+	Serotonin*	50-67-9	1.19	0	0.41453	C00624	up
117	pme2268	138.05	94.07	137.05	C7H7NO2	[M+H]+	Trigonelline	535-83-1	1.2	0	0.22618	C01850	up
118	pme2693	131.12	114.09	130.11	C6H14N2O	[M+H]+	N-Acetylputrescine	18233-70-0	1.19	0	0.093338	C01152	up
119	XMP2150	374.11	198.07	373.1	C15H19NO10	[M−H]−	HMBOA-O-HexA	/	1.18	0.001	0.35907	C00666	up
120	Zmtn001624	188.04	144.05	189.04	C10H7NO3	[M+H]+	N-Acetylisatin	574-17-4	1.13	0.005	2.5686	C02946	down
	Saccharides and Alcohols
121	mws0232	341.11	89.02	342.116	C12H22O11	[M-H]-	D-Maltose*	133-99-3	1.18649	0.00031493	0.1888	C01971	down
122	mws1038	341.11	119	342.116	C12H22O11	[M-H]-	D-Trehalose*	99-20-7	1.18307	0.00044929	0.19411	C01083	down
123	mws1155	341.11	179	342.116	C12H22O11	[M-H]-	Galactinol	3687-64-7	1.1857	0.00035396	0.26327	C01235	down
124	mws5040	341.11	89.02	342.116	C12H22O11	[M-H]-	Isomaltulose*	13718-94-0	1.17096	0.001139	0.2252	C01742	down
125	pmb0790	341.11	119.03	342.116	C12H22O11	[M-H]-	D-Sucrose*	57-50-1	1.19382	0.00011954	0.22788	C00089	down
126	pme2237	341.11	89.02	342.116	C12H22O11	[M-H]-	D-Lactulose	4618-18-2	1.13536	0.0047683	0.18044	C07064	down
127	mws2608	421.08	241.1	422.083	C12H23O14P	[M-H]-	Trehalose 6-phosphate	4484-88-2	1.17199	0.0010682	0.27422	C00689	down
128	mws0213	505.18	127.03	504.17	C18H32O16	[M+H]+	Planteose	470-57-5	1.18939	0.00022305	0.34065	C03848	down
129	mws2523	503.16	179	504.169	C18H32O16	[M-H]-	D-Panose*	33401-87-5	1.18549	0.00039662	0.12347	C00713	down
130	pmb0764	503.16	323	504.169	C18H32O16	[M-H]-	D-Melezitose	597-12-6	1.12955	0.0055645	0.18792	C08243	down
131	pme0500	503.16	179	504.169	C18H32O16	[M-H]-	Raffinose*	512-69-6	1.20042	1.8042e-05	0.11813	C00492	down
132	mws0214	665.21	341.11	666.222	C24H42O21	[M-H]-	Stachyose	470-55-3	1.14608	0.003354	0.39894	C01613	down
133	mws4170	665.21	485.3	666.222	C24H42O21	[M-H]-	Nystose	13133-07-8	1.10324	0.010041	0.31279	--	down
134	pme2125	184.98	78.96	185.993	C3H7O7P	[M-H]-	3-Phospho-D-glyceric acid	820-11-1	1.09371	0.012409	0.27197	C00197	down
135	mws1589	149.05	59.01	150.053	C5H10O5	[M-H]-	D-Arabinose	10323-20-3	1.17902	0.00073211	3.3094	C00216	up
136	mws0437	151.06	71	152.068	C5H12O5	[M-H]-	Ribitol*	488-81-3	1.12875	0.0060147	2.7722	C00474	up
137	mws1080	151.06	71	152.068	C5H12O5	[M-H]-	D-Arabitol*	488-82-4	1.19204	0.00018326	3.3148	C01904	up
138	pmb0786	151.06	59	152.068	C5H12O5	[M-H]-	Xylitol	87-99-0	1.02322	0.032815	2.2181	C00379	up
139	mws0264	147.03	85.03	148.037	C5H8O5	[M-H]-	D-Arabinono-1,4-lactone	2782-09-4	1.15852	0.0022222	4.517	C00652	up
140	mws1499	179.06	59.01	180.063	C6H12O6	[M-H]-	D-Fructose*	7660-25-5	1.18989	0.00025112	6.4286	C05003	up
141	mws4174	179.06	59.01	180.063	C6H12O6	[M-H]-	D-Glucose*	14431-43-7	1.20056	2.1737e-05	6.1383	C00031	up
142	pme0534	179.06	59	180.063	C6H12O6	[M-H]-	D-Mannose*	3458-28-4	1.2008	1.8814e-05	7.2963	C00159	up
143	pme1014	179.06	59	180.063	C6H12O6	[M-H]-	D-Galactose*	59-23-4	1.19649	7.559e-05	7.1662	C00124	up
144	pmb0801	195.05	74.9	196.058	C6H12O7	[M-H]-	Gluconic acid	526-95-4	1.20008	2.6125e-05	5.0069	C00257	up
145	mws1164	259.02	97	260.03	C6H13O9P	[M-H]-	Glucose-1-phosphate*	59-56-3	1.19668	6.7248e-05	12.62	C00103	up
146	mws0889	181.07	71	182.079	C6H14O6	[M-H]-	D-Sorbitol	50-70-4	1.19919	3.7577e-05	6.6816	C00794	up
147	mws1337	181.07	101.02	182.079	C6H14O6	[M-H]-	D-Mannitol*	69-65-8	1.19475	0.00011398	6.5094	C00392	up
148	pme0513	181.07	101	182.079	C6H14O6	[M-H]-	Dulcitol*	608-66-2	1.19823	5.1627e-05	6.6982	C01697	up
149	pme2596	261.04	78.96	262.045	C6H15O9P	[M-H]-	Sorbitol-6-phosphate	20479-58-7	1.19334	0.00014299	6.3182	C01096	up
	Organic acids
150	Hmcp004650	287.22	269.21	286.21	C16H30O4	[M+H]+	Hexadecanedioic acid	505-54-4	1.19	0	3.2859	C01924	down
151	Lmbn000198	133.01	71.01	134.02	C4H6O5	[M−H]−	3-Dehydro-L-Threonic Acid*	/	1.2	0	4.1187	C05610	down
152	Lmbn000216	147.03	57.03	148.04	C5H8O5	[M−H]−	3-Methylmalic acid*	152204-30-3	1.17	0.001	8.5952	C06186	down
153	Lmbn000612	128.04	82.03	129.04	C5H7NO3	[M−H]−	1-Pyrroline-4-hydroxy-2-carboxylic acid	9054-77-7	1.09	0.013	3.7105	C00191	down
154	Lmbn002862	137.02	93.03	138.03	C7H6O3	[M−H]−	3-Hydroxybenzoic Acid	1999-06-09	1.2	0	2.2048	C01633	down
155	Lmbp000668	124.04	78.03	123.03	C6H5NO2	[M+H]+	Isonicotinic acid	55-22-1	1.2	0	4.3236	/	down
156	Lmqp000873	101.02	55.02	100.02	C4H4O3	[M+H]+	Succinic anhydride	108-30-5	1.2	0	3.1973	C15513	down
157	Lmrn002746	131.07	85.07	132.08	C6H12O3	[M−H]−	2-Hydroxy-4-methylpentanoic acid	498-36-2	1.09	0.013	2.018	C10475	down
158	mws0159	163.04	91	164.05	C9H8O3	[M−H]−	Phenylpyruvic acid	156-06-9	1.04	0.027	2.569	C17412	down
159	mws0192	117.02	73	118.03	C4H6O4	[M−H]−	Succinic acid*	110-15-6	1.2	0	2.8818	/	down
160	mws0275	133.01	71.01	134.02	C4H6O5	[M−H]−	L-Malic acid*	97-67-6	1.2	0	4.0412	/	down
161	mws0281	191.02	111.01	192.03	C6H8O7	[M−H]−	Citric Acid	77-92-9	1.19	0	3.371	C10889	down
162	mws0344	165.04	75	166.05	C5H10O6	[M−H]−	D-Xylonic acid	526-91-0	1.17	0.001	4.0013	/	down
163	mws0376	115	71	116.01	C4H4O4	[M−H]−	Fumaric acid	110-17-8	1.1	0.012	2.7979	C08285	down
164	mws0470	117.02	73	118.03	C4H6O4	[M−H]−	Methylmalonic acid*	516-05-2	1.2	0	3.0034	C21924	down
165	mws0576	103.04	59.1	104.05	C4H8O3	[M−H]−	3-Hydroxybutyric acid	300-85-6	1.12	0.007	2.0603	/	down
166	pme0295	146.08	86	145.07	C6H11NO3	[M+H]+	4-Acetamidobutyric acid	3025-96-5	1.2	0	34.195	C12630	down
167	pme1216	122.03	78	123.03	C6H5NO2	[M−H]−	2-Picolinic acid	98-98-6	1.2	0	3.0996	/	down
168	pme1975	103	59	104.06	C3H4O4	[M−H]−	Malonic acid	141-82-2	1.2	0	2.2828	C11101	down
169	pme3096	118	74	119.02	C3H5NO4	[M−H]−	Aminomalonic acid	1068-84-4	1.2	0	2.7807	/	down
170	Zmgn000503	133.05	71.01	134.06	C5H10O4	[M−H]−	2,3-Dihydroxy-3-Methylbutanoic Acid	1756-18-9	1.19	0	3.5642	/	down
171	Zmyn000247	147.03	57.03	148.04	C5H8O5	[M−H]−	2-Hydroxyglutaric Acid*	13095-48-2	1.19	0	10.001	/	down
172	Zmyn002323	151.04	107.05	152.05	C8H8O3	[M−H]−	2-Hydroxyphenylacetic acid	614-75-5	1.2	0	6.5326	C14767	down
	Nucleotides and derivatives
173	Lmqp000329	296.07	104.11	295.06	C8H14N3O7P	[M+H]+	5-Aminoimidazole ribonucleotide	25635-88-5	1.15	0.003	0.34959	C21514	up
174	mws0248	243.06	110	244.07	C9H12N2O6	[M−H]−	Uridine	58-96-8	1.2	0	0.18815	C00408	up
175	mws0251	127.05	110	126.04	C5H6N2O2	[M+H]+	Thymine	65-71-4	1.18	0.001	3.2602	/	down
176	mws0668	283.07	151	284.08	C10H12N4O6	[M−H]−	Xanthosine	146-80-5	1.2	0	0.24556	/	up
177	mws0863	213.02	97	214.02	C5H11O7P	[M−H]−	2-Deoxyribose-5'-phosphate	102916-66-5	1.2	0	6.3206	/	down
178	mws0884	328.05	134.2	329.05	C10H12N5O6P	[M−H]−	Cyclic 3',5'-Adenylic acid	60-92-4	1.2	0	0.13583	C07544	up
179	mws1060	267.07	135	268.08	C10H12N4O5	[M−H]−	9-(Arabinosyl)hypoxanthine	7013-16-3	1.18	0.001	0.42213	/	up
180	pmb0530	664.12	136.2	663.11	C21H27N7O14P2	[M+H]+	Nicotinic acid adenine dinucleotide	53-84-9	1.11	0.009	0.2884	/	up
181	pmb0981	348.07	136	347.06	C10H14N5O7P	[M+H]+	Adenosine 5'-monophosphate	61-19-8	1.17	0.001	0.37019	C00490	up
182	pmb2507	213.1	97	214.02	C5H11O7P	[M−H]−	2-Deoxyribose-1-phosphate	17210-42-3	1.2	0	8.8222	C00197	down
183	pme0033	137.05	119	136.04	C5H4N4O	[M+H]+	Hypoxanthine	68-94-0	1.19	0	4.0133	/	down
184	pme0183	152.06	135	151.05	C5H5N5O	[M+H]+	Isoguanine	3373-53-3	1.15	0.003	2.8757	/	down
185	pme0230	268.1	136.06	267.1	C10H13N5O4	[M+H]+	Adenosine	58-61-7	1.2	0	0.34653	C02919	up
186	pme0256	151.03	151	152.03	C5H4N4O2	[M−H]−	Xanthine	69-89-6	1.18	0.001	2.6005	C17759	down
187	pme0264	243.1	127	242.09	C10H14N2O5	[M+H]+	Thymidine	50-89-5	1.19	0	5.2098	C02656	down
188	pme1109	152.06	135	151.05	C5H5N5O	[M+H]+	Guanine	73-40-5	1.2	0	5.8143	C16308	down
189	pme1178	284.1	152	283.09	C10H13N5O5	[M+H]+	Guanosine	118-00-3	1.19	0	0.2137	C14827	up
190	pme3184	332.08	136	331.07	C10H14N5O6P	[M+H]+	2'-Deoxyadenosine-5'-monophosphate	653-63-4	1.2	0	0.21465	C22007	up
191	pme3732	244.09	112	243.09	C9H13N3O5	[M+H]+	Cytidine	65-46-3	1.19	0	0.2066	C03065	up
192	pme3967	312.13	180	311.12	C12H17N5O5	[M+H]+	2-(Dimethylamino)guanosine	2140-67-2	1.19	0	3.8968	C02470	down
193	Zmyp000878	284.1	152.06	283.09	C10H13N5O5	[M+H]+	2-Hydroxyadenosine	1818-71-9	1.2	0	0.21561	C02172	up
	Vitamin
194	pmf0174	286.09	124	285.085	C12H15NO7	[M+H]+	N-(beta-D-Glucosyl)nicotinate	-	1.09728	0.0117	2.446	--	up
195	pmp001282	332.13	152.07	331.127	C14H21NO8	[M+H]+	Pyridoxine-5'-O-glucoside	-	1.2021	7.1068e-06	0.13928	C03996	down
196	pmf0138	377.15	243.09	376.138	C17H20N4O6	[M+H]+	Riboflavin (Vitamin B2)	83-88-5	1.20245	6.9822e-06	6.1268	C00255	up
197	Zmjp000624	124.04	78	123.032	C6H5NO2	[M+H]+	Nicotinic acid (Vitamin B3)	59-67-6	1.19359	0.00013584	4.5003	C00253	up
198	Zmpn000199	170.08	134.1	169.074	C8H11NO3	[M+H]+	Pyridoxine	65-23-6	1.2033	2.8888e-06	11.662	C00314	up
199	Zmtn001661	184.06	148	183.053	C8H9NO4	[M+H]+	4-Pyridoxic acid	82-82-6	1.19724	5.9589e-05	2.9493	C00847	up
	Lignans and Coumarins
200	pmn001663	417.16	402.1	418.16	C22H26O8	[M−H]−	Syringaresinol	21453-69-0	1.05	0.023	2.4871	C00311	down
201	Rfmb26201	621.22	417.16	622.23	C30H38O14	[M−H]−	Syringaresinol-4'-O-(6''-acetyl)glucoside	/	1.18	0	0.17719	C05852	up
202	Zmln002252	223.03	149.03	224.03	C10H8O6	[M−H]−	Sideretin (5,7,8-Trihydroxy-6-methoxycoumarin)	/	1.184	0	3.9124	C01226	down
	Others
203	Hmqp000191	505.18	127.03	504.17	C18H32O16	[M+H]+	Planteose	470-57-5	1.19	0	0.34065	/	up
	Tannins
204	pmb2928	331	313.1	332.07	C13H16O10	[M−H]−	Gallic acid-4-O-glucoside	84274-52-2	1.1	0.011	2.8991	C08432	down

## Sheet: Table S2b
Table S2b. Significantly different expressed metabolites in JZS vs JZF group.
No.	Index	Q1(Da)	Q3(Da)	MW(Da)	Formula	Ionization mode	Compounds	CAS	VIP	p.value	FC	KEGG_ID	Type
	Lipid
1	Lmhp009773	515.32	261.22	514.314	C27H46O9	[M+H]+	1-α-Linolenoyl-glycerol-3-O-glucoside	/	1.55	0.003	0.48861	C14463	up
2	Lmyn007622	331.25	157.12	332.256	C18H36O5	[M−H]−	9,10,18-Trihydroxystearic acid	496-86-6	1.59	0.001	2.2771	C04056	down
	Phenolic acids
3	mws1521	285.1	121.03	286.105	C13H18O7	[M−H]−	Salicin	138-52-3	1.37	0.047	0.49557	C10073	up
4	pmf0319	195.07	137	196.074	C10H12O4	[M−H]−	Acetosyringone	2478-38-8	1.5	0.011	2.1956	C00082	down
	Flavonoids
5	pmb0745	497.14	331.08	496.137	C26H24O10	[M+H]+	Tricin-4'-O-syringyl alcohol	/	1.59	0.002	2.6265	C19837	down
6	pmb3032	561.12	329.1	562.132	C26H26O14	[M−H]−	Tricin-7-O-(2''-Malonyl)rhamnoside	/	1.61	0.001	5.0808	C02717	down
7	pmp000234	527.15	331.08	526.148	C27H26O11	[M+H]+	Salcolin A	/	1.63	0	3.8873	C01821	down
8	pmp000235	527.15	331.08	526.148	C27H26O11	[M+H]+	Salcolin B	/	1.62	0	4.1428	C10039	down
	Amino acids and derivatives
9	pme0075	188.06	128	189.064	C7H11NO5	[M−H]−	N-Acetyl-L-glutamic acid	1188-37-0	1.6	0.001	2.1594	C17203	down
10	pme1086	306.08	143	307.084	C10H17N3O6S	[M−H]−	Glutathione reduced form	70-18-8	1.61	0	0.18867	C02835	up
11	pme2563	249.06	128	250.062	C8H14N2O5S	[M−H]−	γ-Glu-Cys	636-58-8	1.55	0.006	0.29681	/	up
12	Rfmb318	144.1	84.08	144.092	C7H14NO2+	[M]+	D-Proline betaine	1195-94-4	1.59	0.002	0.38371	C00463	up
13	Rfmb320	144.1	84.08	143.095	C7H13NO2	[M+H]+	1-Methylpiperidine-2-carboxylic acid	7730-87-2	1.63	0	0.46645	/	up
	Alkaloids
14	Lmmp002013	267.17	179.07	266.163	C14H22N2O3	[M+H]+	Dihydroferuloylputrescine	/	1.54	0.008	0.32253	C00672	up
15	pme1841	103.12	86.1	102.116	C5H14N2	[M+H]+	Cadaverine	462-94-2	1.56	0.003	0.33097	C00147	up
	Saccharides and Alcohols
16	mws0214	181.07	71	182.079	C6H14O6	[M−H]−	D-Sorbitol	50-70-4	1.58	0.001	2.4773	C00051	down
17	mws1155	181.07	101.02	182.079	C6H14O6	[M−H]−	D-Mannitol*	69-65-8	1.55	0.003	2.1982	C00021	down
18	pme0534	195.05	74.9	196.058	C6H12O7	[M−H]−	Gluconic acid	526-95-4	1.59	0.001	2.6858	C02989	down
19	pme2237	181.07	101	182.079	C6H14O6	[M−H]−	Dulcitol*	608-66-2	1.54	0.004	2.4796	C02291	down
	Organic acids
20	Lmbn000612	128.04	82.03	129.043	C5H7NO3	[M−H]−	1-Pyrroline-4-hydroxy-2-carboxylic acid	9054-77-7	1.56	0.003	2.0188	C00191	down
	pme1216	122.03	78	123.032	C6H5NO2	[M−H]−	2-Picolinic acid	98-98-6	1.58	0.002	2.1201	/	down
21	Wmzn000227	145.06	109.04	146.058	C6H10O4	[M−H]−	2,2-Dimethylsuccinic acid	597-43-3	1.44	0.017	0.46757	/	up
	Nucleotides and derivatives
22	mws0668	283.07	151	284.076	C10H12N4O6	[M−H]−	Xanthosine	146-80-5	1.62	0	0.25512	/	up
23	pmb0981	348.07	136	347.063	C10H14N5O7P	[M+H]+	Adenosine 5'-monophosphate	61-19-8	1.56	0.003	0.28923	C00490	up
	Lignans and Coumarins
24	HJN083	521.2	359.15	522.211	C26H34O11	[M−H]−	Lariciresinol-4'-O-glucoside	143663-00-7	1.42	0.031	2.4635	/	down
	Tannins
25	pmb2928	331	313.1	332.074	C13H16O10	[M−H]−	Gallic acid-4-O-glucoside	84274-52-2	1.35	0.039	2.1674	C08432	down

## Sheet: Table S3a
Table S3a. Metabolic pathways of differential metabolites in NJS vs NJF group (Top 10 impact).
Pathway name	P.hyper	Impact	Up	Down
Galactose metabolism	0.000534	0.6175	D-Glucose Glucose 1-phosphate D-Galactose D-Mannose Sorbitol	Sucrose Raffinose Beta-Cortol Stachyose
Starch and sucrose metabolism	0.051317	0.50055	D-Glucose Glucose 1-phosphate	Sucrose Trehalose 6-phosphate Trehalose
Glutathione metabolism	0.25333	0.4591	Glycine	Glutathione Oxidized glutathione Cadaverine
Phenylalanine metabolism	0.32037	0.34615	Phenylpyruvic acid 2-Hydroxyphenylacetic acid	/
Citrate cycle (TCA cycle)	0.11583	0.21839	Succinic acid Fumaric acid L-Malic acid Citric acid	/
Glyoxylate and dicarboxylate metabolism	0.051114	0.17731	Glycine Succinic acid L-Malic acid Citric acid Oxalic acid	3-Phosphoglyceric acid
Linoleic acid metabolism	0.819769	0.17585	13(S)-HPODE 12(13)-EpOME (7S 8R)-DiHODE (5S 8R)-DiHODE 9-KODE 13-KODE 9,10-Dihydroxy-12,13-epoxyoctadecanoate	/
α-Linolenic acid metabolism	0.74676	0.11723	9(S)-HOTrE 13(S)-HOTrE 12-OPDA 9-Hydroxy-12-oxo-15(Z)-octadecenoic acid	/
Purine metabolism	0.24769	0.11624	Guanine Hypoxanthine Xanthine	Adenosine monophosphate Adenosine Deoxyadenosine monophosphate Guanosine Xanthosine
Pyrimidine metabolism	0.49932	0.04872	Thymine Thymidine	Uridine Cytidine
*This table listed top 10 impact of enrichment metabolism pathways.

## Sheet: Table S3b
Table S3b. Metabolic pathways of differential metabolites in JZS vs JZF group.
Pathway name	P.hyper	Impact	Up	Down
Glutathione metabolism	0.002011	0.40314	/	Glutathione γ-Glutamylcysteine Cadaverine
Purine metabolism	0.12773	0.07668	/	Adenosine monophosphate Xanthosine
Arginine biosynthesis	0.16609	0.10097	N-Acetyl-L-glutamic acid
